# Supplementary material for: Electronic Medical Record–Based Case Phenotyping for the Charlson Conditions: Scoping Review
Source: JMIR Med Inform. 2021 Feb 1;9(2):e23934. doi: 10.2196/23934 (PMC7884219; doi:10.2196/23934)
Supplement: Multimedia Appendix 4 [file medinform_v9i2e23934_app4.xlsx]

## Sheet: Summary
	Study Characteristics						Databases	Datbases		EMR Data Type				AI Technique		Algorithm Performance Metrics
Author	Year	Country	Disease	Study Classification	EMR Setting	Data Source	Administrative Database	Other Databases	Diagnostic Code (e.g. ICD)	Structured (e.g. Labs, Medicatons)	Unstructured (i.e. Free-text)	Imaging data	Chart Review	ML	NLP	Sensitivity	Specificity	PPV	NPV	AUC
Bent-Ennakhil et. al	2018	Norway	CHF	Epidemiology Analysis	Primary Care	Primary Care EMR	0	1	1	0	0	0	0	0	0	0.71 to 1.0	0.97 to 0.99	0.80 to 0.94	0.98 to 1.0
Bielinski et. al.	2015	USA	CHF	Algorithm Development	Inpatient	Mayo GC, Group Health Cooperative, Mayo PCIM, Mayo Biobank	0	0	1	1	1	0	1	0	1
Blecker et. al	2016	USA	CHF	Algorithm Development	Inpatient	EMR (Epic);	0	0	0	1	1	0	1	1	1	0.40 to 0.84		0.58 to 0.96		0.95 to 0.97
Bosch et. al	2019	Netherlands	CHF	Epidemiology Analysis	Primary Care	Primary Care Practice Based Research Network	0	0	1	0	0	0	0	0	0
Bosco-Levy et. al	2019	France	CHF	Algorithm Development	Inpatient	Inpatient EMR	0	0	1	1	0	0	1	0	0	0.68		0.69 to 0.95
Byrd et. al	2014	USA	CHF	Algorithm Development	Primary Care	EMR (EPIC)	0	0	1	0	1	0	1	0	0	0.89 to 0.94		0.88 to 0.927
Choi et. al	2016	USA	CHF	Prediction Modelling	Primary Care	EMR	0	0	1	1	0	0	0	1	0					0.71 to 0.76
Dai et. al	2015	USA	CHF	Prediction Modelling	Inpatient	EMR, Billing System	0	0	1	1	0	0	0	1	0	Average 0.82
Evans et. al	2016	USA	CHF	Algorithm Development	Inpatient	Inpatient EMR	0	0	1	1	1	0	1	0	1	0.953	0.975	0.975
Frigaard et. al	2019	USA	CHF	Algorithm Development	Primary Care	University of California San Francisco General Internal Medicine	0	0	1	0	0	0	1	0	0	0.5	0.93
Gini et. al	2016	Italy	CHF	Algorithm Development	Primary Care	MATRICE, Primary care	0	0	1	1	0	0	1	0	0			0.55
Huusko et.al	2020	Finland	CHF	Algorithm Development	Inpatient	Inpatient Hospital	0	0	1	1	0	0	0	0	0
Jonnalagadda et. al	2017	USA	CHF	Algorithm Development	Inpatient	Northwestern (EPIC)	0	0	1	1	1	0	1	0	1	0.95		0.86
Kaspar et. al	2018	Germany	CHF	Algorithm Development	Inpatient	Würzburg University Hospital	0	0	1	1	1	0	1	0	1	0.5 to 0.92		0.71 to 0.96
Koudstaal et. al	2017	UK	CHF	Epidemiology Analysis	Primary Care	CALIBER Programme	0	0	1	0	0	0	0	0	0
Kurgansky et. al	2020	USA	CHF	Epidemiology Analysis	Inpatient	Veterans Affairs	0	0	1	1	0	0	0	0	0
Lindmay et. al	2019	Sweden	CHF	Epidemiology Analysis	Inpatient	Uppsala and Västerbotten; linked EMR with register data	0	0	1	1	0	0	0	0	0
Magnusson et. al	2017	Sweden	CHF	Algorithm Development	Inpatient and Outpatient	Swedish National Patient Register	0	0	1	0	0	0	0	0	0			0.682
Navaneethan et. al	2011	USA	CHF	Registry Development	Primary Care	Cleveland Clinic	0	0	1	1	0	0	1	0	0	0.87	1	1	0.85
Ng et. al	2016	USA	CHF	Prediction Modelling	Primary Care	EMR	0	0	1	1	0	1	0	1	0					0.60 to 0.85
Pakhomov et. al	2007	USA	CHF	Algorithm Development	Inpatient	Mayo Clinic	0	0	1	0	1	0	1	1	1	0.56 to 0.816	0.960 to 0.978	0.493 to 0.822
Panahiazar et. al	2015	USA	CHF	Algorithm Development	Inpatient	EMR	0	0	1	1	0	0	0	1	0
Patel et. al	2018	USA	CHF	Algorithm Development	Inpatient	EMR	0	0	1	1	1	0	1	0	1	0.88	0.96	0.96	0.87
Pike et. al	2016	USA	CHF	Prediction Modelling	Inpatient	EMR, incorporated into Mayo Clinic Biobank	0	1	1	1	0	0	0	0	0					0.63 to 0.71
Rasmy et. al	2018	USA	CHF	Algorithm Development	Inpatient	Cerner Health Facts	0	0	1	0	0	0	0	1	0					0.751 to 0.822
Shameer et. al	2016	USA	CHF	Prediction Modelling	Inpatient	EMR	0	0	1	1	0	0	0	1	0					0.50 to 0.78
Stalhammar et. al	2014	Sweden	CHF	Epidemiology Analysis	Primary Care	Primary Care EMR	0	0	1	1	0	0	0	0	0
Sun et. al	2012	USA	CHF	Algorithm Development	Primary Care	EMR (EPIC)	0	0	1	1	0	0	0	1	0					0.55 to 0.75
Thomas et. al	2020	USA	CHF	Epidemiology Analysis	Inpatient	EMR	0	0	1	1	0	0	0	0	0	0.5 to 0.7		0.2 to 0.66
Tison et. al	2018	USA	CHF	Algorithm Development	Inpatient	UCSD EMR	0	0	1	1	0	0	1	0	0
Taslimitehrani et. al	2016	USA	CHF	Prediction Modelling	Inpatient	Mayo Clinic and Olmsted Medical Center	0	0	1	1	0	0	1	0	0	0.454 to 0.787	0.989 to 0.998	0.682 to 0.865	0.990 to 0.994
Vijayakrishman et. al	2014	USA	CHF	Epidemiology Analysis	Primary Care	EMR (EPIC)	0	0	1	1	1	0	0	0	1
Wang et. al	2015	USA	CHF	Algorithm Development	Other	EMR	0	0	1	1	1	0	1	0	1	0.64 to 0.69	0.988	0.914 to 0.920	0.932 to 0.941
Wang et. al	2015	USA	CHF	Algorithm Development	Primary Care	EMR (Epic)	0	0	1	1	1	0	0	1	0					0.65 to 0.83
Wu et. al	2010	USA	CHF	Algorithm Development	Primary Care	EMR (Epic)	0	0	1	1	0	0	0	1	0					0.5 to 0.8
Xu et. al	2020	Canada	CHF	Algorithm Development	Inpatient	EMR (SCM)	1	0	1	1	1	0	1	1	1
Yang et. al	2019	USA	CHF	Algorithm Development	Inpatient	EMR (Epic)	0	0	1	1	0	0	0	1	1	0.7347 to 0.8546	0.7692 to 0.8657			0.8314 to 0.9077
Zhang et. Al	2018	USA	CHF	Algorithm Development	Inpatient	University of Minnesota Academic Health Center	0	0	1	0	0	0	0	0	0
Ammann et.al	2018	USA	MI	Epidemiology Analysis	Inpatient	Sentinel Distributed Database	1	0	1	0	0	0	1	0	0			0.75
Ando et. al	2018	Japan	MI	Epidemiology Analysis	Inpatient	Inpatient EMR	0	0	1	0	0	0	1	0	0			0.825 to 0.938
Backenroth et. al	2016	USA	MI	Epidemiology Analysis	Inpatient	EMR	0	0	1	0	0	0	1	0	0					0.77 to 0.93
Bent-Ennakhil et. al	2018	Norwey	MI	Epidemiology Analysis	Primary Care	Primary Care EMR	0	1	1	0	0	0	0	0	0	0.71 to 1.0	0.97 to 0.99	0.80 to 0.94	0.98 to 1.0
Bjerking et. al	2016	Denmark	MI	Epidemiology Analysis	Inpatient	EMR	0	0	1	1	0	1	1	0	0			0.935
Coloma et. al	2013	Multiple	MI	Algorithm Development	Primary Care	IPCI, HSD, and Aarhus	1	0	1	1	0	0	1	0	0			0.13 to 1.00
Cross et. al	2013	USA	MI	Epidemiology Analysis	Inpatient and Outpatient	Biorepositories of linked EMR data	0	1	1	1	0	0	0	0	0	0.286 to 0.927	0.517 to 0.925	0.08 to 0.289
Findlay et. al	2018	UK	MI	Epidemiology Analysis	Inpatient	e-Registry; regional network in Glasgow	0	0	1	0	0	0	1	0	0
FitzHenry et. al	2013	USA	MI	Algorithm Development	Inpatient and Outpatient	VASQIP	0	0	1	1	1	0	1	1	1	0.88 to 0.90	0.89 to 0.90
Floyd et. Al	2016	USA	MI	Algorithm Development	Inpatient	VA Puget Sound Health Care System	0	0	1	0	0	0	1	0	0	0.89		0.8
Goldstein et. al	2015	USA	MI	Algorithm Development	Inpatient and Outpatient	US Renal Data System and DaVita Inc.	1	0	1	1	0	0	0	0	0			0.969
Herrett et. al	2014	UK	MI	Clinical Decision Support	Primary Care	CALIBER, linked MINAP & HES to EMR	1	0	1	1	0	1	0	0	0
Hivert et. al.	2009	USA	MI	Prediction Modelling	Primary Care	Primary Care network affiliated with MGH	0	0	1	1	0	0	1	0	0	1	0.97
Mahler et. al	2018	USA	MI	Implementation Analysis	Inpatient	Inpatient EMR	0	0	1	1	0	0	0	0	0	0.983	0.399	0.135	0.996
Manemann et. al	2015	USA	MI	Epidemiology Analysis	Inpatient	REP, linked medical records	0	1	1	1	1	1	0	0	1
Murff et. al	2011	USA	MI	Epidemiology Analysis	Inpatient	6 Veterans Health Administration (VHA) medical centres	0	0	0	0	1	0	1	0	1	0.91	0.95
Persell et. al	2009	USA	MI	Epidemiology Analysis	Inpatient	Inpatient EMR	0	0	1	1	0	0	1	0	0	0.81 to 0.92	0.98	0.86 to 0.94	0.98 to 0.99
Reynolds et. al	2017	USA	MI	Epidemiology Analysis	Inpatient	Cardiovascular Research Network	0	0	1	0	0	0	1	0	0
Song et. al	2018	USA	MI	Algorithm Development	Inpatient	Inpatient EMR	0	0	1	1	1	0	0	0	1					0.560 to 0.625
Tien et. al	2015	USA	Mi	Algorithm Development	Inpatient	Mayo Clinic	0	0	0	0	1	0	1	0	1	1	0.99
Torabi et. al	2016	USA	MI	Algorithm Development	Inpatient	EMR	1	0	1	1	0	1	1	0	0
Wang et. al	2019	China	MI	Epidemiology Analysis	Inpatient	EMR	0	0	1	1	0	1	0	0	0
Zheng et. al	2014	USA	MI	Algorithm Development	Inpatient	Wochster Heart Attack Study	0	0	1	1	1	0	1	1	1	0.309 to 0.616		0.28 to 0.73
Ammann et.al	2017	USA	Cerebrovascular	Epidemiology Analysis	Inpatient	Sentinel Distributed Database	1	0	1	0	0	0	1	0	0			0.06 to 0.60
Archangelidi et. al.	2018	UK	Cerebrovascular	Epidemiology Analysis	Primary Care	CPRD (CALIBER)	1	0	1	1	0	0	0	0	0
Bell et. al	2017	UK	Cerebrovascular	Epidemiology Analysis	Primary Care	CPRD (CALIBER)	1	0	1	1	0	0	0	0	0
Bent-Ennakhil et. al	2018	Norway	Cerebrovascular	Epidemiology Analysis	Primary Care	Primary Care EMR	0	1	1	0	0	0	0	0	0	0.71 to 1.0	0.97 to 0.99	0.80 to 0.94	0.98 to 1.0
Castro et. al	2017	USA	Cerebrovascular	Algorithm Development	Inpatient	MGH and BWH	0	0	1	1	1	0	1	0	1	0.16 to 0.78	0.95	0.02 to 0.91	0.00 to 0.99	0.034 to 0.946
Esteban et. al	2017	Argentina	Cerebrovascular	Algorithm Development	Primary Care	HIBA’s EMR database	0	0	1	0	0	0	1	0	0	0.97	0.97
Frigaard et. al	2019	USA	Cerebrovascular	Algorithm Development	Primary Care	University of California San Francisco General Internal Medicine	0	0	1	0	0	0	1	0	0	1	0.98
Garg et. al	2019	USA	Cerebrovascular	Algorithm Development	Inpatient	Northwestern Healthcare System	0	0	0	0	1	0	1	1	1
George et. al	2015	UK	Cerebrovascular	Epidemiology Analysis	Primary Care	CPRD (CALIBER)	1	0	1	1	0	0	0	0	0
Gon et. al	2017	Japan	Cerebrovascular	Algorithm Development	Inpatient	Inpatient EMR linked with cancer registry	0	1	1	1	0	1	1	0	0
Gulliford et. al	2009	UK	Cerebrovascular	Algorithm Development	Primary Care	CPRD	1	0	1	1	0	0	1	0	0
Imran et. al	2018	USA	Cerebrovascular	Algorithm Development	Inpatient	Veterans Affairs EMR	0	0	1	1	0	0	1	1	0	0.844 to 0.889	0.83 to 0.946	0.727 to 0.946		0.926 to 0.948
Kivimaki et. al	2017	UK	Cerebrovascular	Algorithm Development	Inpatient	UK Whitehall II cohort study	1	0	1	1	0	0	1	0	0	0.7	0.96
Kogan et. al	2020	USA	Cerebrovascular	Algorithm Development	Inpatient	Optum© de-identified Integrated Claims-Clinical dataset	0	0	1	0	0	0	1	0	0
Kreuger et. al	2018	Netherlands	Cerebrovascular	Algorithm Development	Inpatient	Routine EMR	0	0	1	1	0	0	1	0	0	0.023 to 1.00	0 to 1.0	0.05 to 1.0	0.996 to 1.0
Ljubisavlijevic et. al	2017	Serbia	Cerebrovascular	Algorithm Development	Inpatient	Neurology Medical Records	0	0	1	1	0	1	1	0	0
Navaneethan et. al	2011	USA	Cerebrovascular	Registry Development	Primary Care	Cleveland Clinic	0	0	1	1	0	0	1	0	0	0.95	0.95	0.95	0.95
Ni et. al	2018	USA	Cerebrovascular	Algorithm Development	Inpatient	Greater Cincinnati/Northern Kentucky Stroke Study	0	0	1	1	0	0	1	1	0	0.687 to 0.869
Oie et. al	2018	Norway	Cerebrovascular	Algorithm Development	Inpatient	Norwegian Patient Registry (NPR).	0	0	1	0	0	1	0	0	0			0.857 to 0.969
Oostema et. al	2015	USA	Cerebrovascular	Prediction Modelling	Inpatient	Linked EMS and EMR data	0	1	1	1	0	0	1	0	0	0.735	0.523
Pouwels et. al	2016	Netherlands	Cerebrovascular	Algorithm Development	Primary Care	GIANTT, has EMR records	1	0	1	1	0	0	0	0	0	0.03 to 0.71	0.94 to 0.98	0.04 to 0.23	0.96 to 0.99
Weinstein et. al	2017	USA	Cerebrovascular	Epidemiology Analysis	Inpatient	Tertiary care center EMR	0	0	0	1	0	1	1	0	0
Wheater et. al	2019	UK	Cerebrovascular	Algorithm Development	Inpatient	Edinburgh Stroke Study	0	0	0	0	0	1	1	0	1	0.50 to 1.0	0.99 to 1.0	0.50 to 1.0
Afzal et. al	2013	USA	Peripheral Vascular	Algorithm Development	Inpatient	Mayo Inpatient EMR	0	1	0	0	1	0	1	0	1	89.6 to 97.0	64.2 to 92.5	74.3 to 92.9	87.3 to 90.7
Afzal et. al	2013	USA	Peripheral Vascular	Algorithm Development	Inpatient	REP, Inpatient EMR	1	1	0	1	1	0	1	0	1	0.84 to 0.88	0.74 to 0.98	0.67 to 0.96	0.91
Archangelidi et. al.	2018	UK	Peripheral Vascular	Epidemiology Analysis	Primary Care	CPRD (CALIBER)	1	0	1	1	0	0	0	0	0
Arruda-Olson et. al	2018	USA	Peripheral Vascular	Prediction Modelling	Inpatient	REP, Inpatient EMR	1	1	0	1	0	0	0	0	0
Bent-Ennakhil et. al	2018	Norwey	Peripheral Vascular	Epidemiology Analysis	Primary Care	Primary Care EMR	0	1	1	0	0	0	0	0	0	0.71 to 1.0	0.97 to 0.99	0.80 to 0.94	0.98 to 1.0
Caleyachetty et. al	2017	UK	Peripheral Vascular	Epidemiology Analysis	Primary Care	THIN, Primary Care	0	0	1	1	0	0	0	0	0
Daskivich et. Al	2018	USA	Peripheral Vascular	Algorithm Development	Primary Care	Cancer registry and Inpatient EMR	0	1	1	1	1	0	1	0	0	0.31	0.99
Emdin et. al	2015	UK	Peripheral Vascular	Epidemiology Analysis	Primary Care	CPRD, Primary Care EMR	1	0	1	1	0	0	0	0	0			Median 0.85
George et. al	2015	UK	Peripheral Vascular	Epidemiology Analysis	Primary Care	CPRD (CALIBER), Primary Care	1	0	1	1	0	0	0	0	0
Kho et. al	2011	USA	Peripheral Vascular	Algorithm Development	Inpatient	eMERGE consoritium dataset	0	0	1	1	1	0	1	0	1			0.94 to 0.99
Kullo et. al	2014	USA	Peripheral Vascular	Genome Analysis	Inpatient	eMERGE consortium dataset	0	1	0	1	0	0	0	0	0
Man et. al	2013	UK	Peripheral Vascular	Epidemiology Analysis	Primary Care	THIN, Primary Care EMR	0	0	1	1	0	0	0	0	0
Ross et. al	2019	USA	Peripheral Vascular	Prediction Modelling	Inpatient and Outpatient	Stanford Health Care	0	0	1	0	1	0	1	0	1
Savova et. al	2010	USA	Peripheral Vascular	Algorithm Development	Inpatient	eMERGE network, inpatient EMR	0	1	0	0	1	0	1	0	1	0.727 to 0.960	0.944 to 0.993	0.634 to 0.980	0. 931 to 0.992
Wolfson et. al	2017	USA	Peripheral Vascular	Prediction Modelling	Not Specified	HealthPartners, linked EMR with insurance, vital records, and other databases	1	0	1	1	0	0	0	0	0
Amra et. al	2017	USA	Dementia	Algorithm Development	Inpatient	Mayo Clinic, USA	0	0	1	0	1	0	0	0	1	0.723 to 0.97	0.64 to 0.99
Anzaldi et. al	2017	USA	Dementia	Algorithm Development	Inpatient	Atrius Health, USA	0	0	0	1	1	0	1	0	1	0.875 to 1.0	0.954 to 1.0
Barnes et.al	2020	USA	Dementia	Algorithm Development	Inpatient	Kaiser Permanente Washington, Adult Changes in Thought (ACT) study	0	0	0	1	0	0	1	1	0	0.065 to 0.913	0.519 to 0.994	0.054 to 0.237	0.972 to 0.995
Bent-Ennakhil et. al	2018	Norwey	Dementia	Epidemiology Analysis	Primary Care	Primary Care EMR	0	1	1	0	0	0	0	0	0
Boustani et. al	2020	USA	Dementia	Algorithm Development	Inpatient and Outpatient	The Indiana Network for Patient Care, regional health information exchange	0	0	0	1	1	0	1	0	0	0.51 to 0.62	0.80 to 0.89
Corradi et. al	2016	USA	Dementia	Algorithm Development	Inpatient	Hardford Hospital, USA	0	1	0	0	1	0	0	1	1
Ernecoff et. al	2018	USA	Dementia	Algorithm Development	Inpatient	UNC hospitals, USA	0	0	1	1	0	0	1	0	0	0.597 to 0.641		0.245 to 0.763
Ford et. al	2019	UK	Dementia	Algorithm Development	Primary Care	CPRD	0	0	1	1	0	0	0	1	0	0.241 to 0.700	0.653 to 0.906	0.134 to 0.178
Halpern et. al	2019	USA	Dementia	Epidemiology Analysis	Inpatient	Medical centers	0	0	1	1	1	0	0	0	1
Jaakkimainen et. al	2016	Canada	Dementia	Algorithm Development	Primary Care	EMRALD	1	0	1	1	0	0	1	0	0	0.231 to 0.837	0.942 to 0.991	0.401 to 0.870	0.966 to 0.992
Kharrazi et. al	2018	USA	Dementia	Algorithm Development	Not Specified	Atrius Health, USA	0	0	0	1	1	0	1	0	1	0.875 to 1.0	0.954 to 1.0
Kho et. al	2011	USA	Dementia	Algorithm Development	Inpatient	eMERGE consoritium dataset	0	0	1	1	0	0	1	0	0			0.73
Lewis et. al	2018	UK	Dementia	Epidemiology Analysis	Inpatient	Camden and Islington National Health Service (NHS) Foundation Trust	0	0	1	0	1	0	0	0	1
McCoy et. al	2020	USA	Dementia	Epidemiology Analysis	Inpatient	Two large academic medical centers	0	0	1	1	1	0	0	0	1
Perera et. al	2018	Europe (5 Nations)	Dementia	Epidemiology Analysis	Primary Care	The European Medical Information Framework consortium	0	0	1	0	0	0	0	0	0
Pham et. al	2018	UK	Dementia	Epidemiology Analysis	Primary Care	THIN	0	0	1	1	0	0	0	0	0
Ponjoan et. al	2019	Spain	Dementia	Algorithm Development	Primary Care	System for the Development of Research in Primary Care	0	0	1	0	0	0	0	0	0	0.714		0.748
Ponjoan et. al	2019	Spain	Dementia	Epidemiology Analysis	Primary Care	System for the Development of Research in Primary Care	0	0	1	0	0	0	0	0	0			0.91
Pujades-Rodriguez et. al	2018	UK	Dementia	Clinical Decision Support	Primary Care	Caliber	1	0	1	1	0	0	0	0	0
Reuben et. al	2017	USA	Dementia	Algorithm Development	Inpatient	UCLA, USA	0	0	1	1	1	0	1	0	1	0.34 to 0.63	0 to 1.0
Sommerlad et. al	2019	UK	Dementia	Algorithm Development	Inpatient	Clinical Record Interactive Search and HES	1	0	1	0	1	0	0	0	1
van Bussel et. al	2017	Netherlands	Dementia	Epidemiology Analysis	Primary Care	Netherlands	0	0	1	1	0	0	0	0	0
Wei et. al	2016	USA	Dementia	Algorithm Development	Inpatient	VUMC, USA	0	0	1	1	1	0	1	0	1	0.08 to 0.91	0.67 to 0.85
Williamson et. al	2014	Canada	Dementia	Algorithm Development	Primary Care	CPCSSN	0	0	1	1	0	0	1	0	0	0.968	0.981	0.728	0.998
Wu et. al	2020	Taiwan	Dementia	Algorithm Development	Inpatient	National Health Insurance Research database	0	0	1	0	1	0	1	0	1	0.735 to 0.982		0.610 to 0.984
Afzal et. al	2013	Netherlands	Chronic Pulmonary	Algorithm Development	Primary Care	IPCI, Primary Care	0	0	1	1	1	0	1	1	1	0.85 to 0.97	0.50 to 0.95	0.47 to 0.88
Afgun et. al	2020	USA	Chronic Pulmonary	Algorithm Development	Inpatient	Veterans Aging Cohort Study	0	0	1	1	0	0	1	0	0	1		0.99
Almoguera et. al	2017	USA	Chronic Pulmonary	Genome Analysis	Inpatient	eMERGE network database	0	1	1	1	1	0	1	0	1
Asche et. al	2008	USA	Chronic Pulmonary	Algorithm Development	Primary Care	GE Centricity, Primary Care	0	0	1	1	0	0	0	0	0
Borlee et. al	2017	Netherlands	Chronic Pulmonary	Epidemiology Analysis	Primary Care	Livestock Farming and Neighboring Residents’ Health	0	0	1	1	0	0	1	0	0	0.19 to 0.30	0.97 to 0.99	0.38 to 0.71	0.91 to 0.96
Cave et. al	2016	Canada	Chronic Pulmonary	Algorithm Development	Primary Care	CPCSSCN, Primary Care	0	0	1	1	0	0	1	0	0	0.871 to 0.879	0.982 to 0.986	0.908 to 0.919
Crothers et. al	2019	USA	Chronic Pulmonary	Algorithm Development	Inpatient	Examinations of HIV Associated Llung Emphysema Study based on Veterans, EMR	0	0	1	1	0	0	1	0	0
DiSantostefano et. al	2014	UK	Chronic Pulmonary	Epidemiology Analysis	Primary Care	CPRD, Primary Care	1	0	1	1	0	0	0	0	0
Hsu et. al	2014	USA	Chronic Pulmonary	Algorithm Development	Inpatient	Northwestern Medicine EDW, Inpatient EMR	0	0	1	1	0	0	1	0	0		0.91
Kadhim-Saleh et. al	2013	Canada	Chronic Pulmonary	Algorithm Development	Primary Care	CPCSSN	0	0	1	1	0	0	1	0	0	0.41	0.99	0.8	0.94
Kurmi et. al	2016	China	Chronic Pulmonary	Algorithm Development	Inpatient	China Kadoorie Biobank	0	0	1	0	0	0	1	0	0			0.85
Lee et. al	2017	Canada	Chronic Pulmonary	Algorithm Development	Primary Care	EMRALD	0	0	1	1	0	0	1	0	0	0.275 to 0.904	0.716 to 0.999	0.173 to 0.995	0.946 to 0.991
Liang et. al	2019	China	Chronic Pulmonary	Algorithm Development	Primary Care	Guangzhou Women and Children’s Medical Center	0	0	1	1	1	0	1	1	1
Nissen et. al	2017	UK	Chronic Pulmonary	Algorithm Development	Primary Care	CPRD	0	0	1	1	0	0	1	0	0		0.431 to 0.907
Nissen et. al	2018	UK	Chronic Pulmonary	Epidemiology Analysis	Primary Care	CPRD	0	0	1	1	0	0	1	0	0
Pacheco et. al	2009	USA	Chronic Pulmonary	Genome Analysis	Inpatient	eMERGE NorthWestern, Inpatient data	0	1	1	1	0	0	1	0	0			0.70 to 0.95	0.96 to 1.0
Pennington et. al	2016	USA	Chronic Pulmonary	Algorithm Development	Inpatient	Kaiser Permanente Georgia, Inpatient EMR	0	0	1	1	0	0	0	0	0	0.318 to 0.638	0.738 to 0.966	0.435 to 0.715	0.807 to 0.866
Rothnie et. al	2016	UK	Chronic Pulmonary	Algorithm Development	Primary Care	CPRD, Primary Care	0	0	1	1	0	0	1	0	0	0.016 to 0.711		0.73 to 0.992
Rothnie et. al	2017	UK	Chronic Pulmonary	Epidemiology Analysis	Primary Care	CPRD	0	0	1	1	0	0	1	0	0
Schulz et. al	2011	Germany	Chronic Pulmonary	Algorithm Development	Inpatient	UMCF	0	0	1	0	1	0	1	0	1	0.7		0.45
Seol et. al	2020	USA	Chronic Pulmonary	Algorithm Development	Primary Care	Mayo Clinic	0	0	0	0	1	0	1	0	1
Sohn et. al	2018	USA	Chronic Pulmonary	Algorithm Development	Inpatient	Mayo Clinic and Sanford Children’s Hospital	0	0	0	0	1	0	1	0	1	0.840 to 0.972	0.924 to 0.964	0.788 to 0.905	0.945 to 0.988
Sohn et. al	2018	USA	Chronic Pulmonary	Algorithm Development	Inpatient	Inpatient EMR	0	0	0	0	1	0	1	0	1	0.943 to 0.950	0.957 to 0.980
Sperrin et. al	2019	UK	Chronic Pulmonary	Algorithm Development	Primary Care	SLS COPD and Salford Integrated Record	0	0	1	0	0	0	1	0	0	0.636 to 0.737		0.676 to 0.751
Sundaresan et. Al	2018	USA	Chronic Pulmonary	Algorithm Development	Inpatient	Geisinger	0	0	1	1	0	0	1	0	0	0.616 to 0.956	0.736 to 0.959	0.793 to 0.942	0.702 to 0.940
Vazquez Guillamet et. al	2018	USA	Chronic Pulmonary	Algorithm Development	Inpatient	University of New Mexico Hospital	0	0	1	0	0	0	1	0	0
Wi et. al	2018	USA	Chronic Pulmonary	Algorithm Development	Inpatient	Sanford Birth cohort	0	0	0	0	1	0	0	0	1	0.92	0.96	0.89	0.97
Wi et. al	2017	USA	Chronic Pulmonary	Algorithm Development	Inpatient and Outpatient	MayoBirth Cohort	0	0	0	1	1	0	1	0	1	0.92	0.96	0.89	0.97
Williamson et. al	2014	Canada	Chronic Pulmonary	Algorithm Development	Primary Care	CPCSSCN, Primary Care	0	0	1	1	0	0	1	0	0	0.821	0.973	0.721	0.984
Wu et. al	2018	USA	Chronic Pulmonary	Algorithm Development	Primary Care	Mayo Clinic sick-child daycare program	0	0	1	0	1	0	1	1	1	0.308 to 0. 846	0.932 to 0.965	0.571 to 0.880	0.822 to 0.954
Zeng et. al	2006	USA	Chronic Pulmonary	Algorithm Development	Inpatient	Partners' Health Care Research Patient Data Repository	0	0	1	0	1	0	1	0	1	0.459 to 0.924	0.749 to 0.988
Gill et. al	2011	USA	Peptic Ulcer	Clinical Decision Support	Primary Care	Primary care	0	0	1	1	0	0	1	0	0
Salmasian et. al	2013	USA	Peptic Ulcer	Algorithm Development	Inpatient	Inpatient EHR	0	0	1	1	1	0	1	0	1		0.74	0.95
Shelat et. al	2015	Singapore	Peptic Ulcer	Algorithm Development	Inpatient	Inpatient EHR	0	0	1	1	1	0	0	0	0
Singh et. Al	2012	USA	Peptic Ulcer	Algorithm Development	Inpatient	Mayo Clinic	0	0	1	0	1	0	1	0	1	0.99	1
Barnado et. al	2017	USA	Rheumatologic Disease	Algorithm Development	Inpatient	Vanderbilt University (Synthetic Derivative), Inpatient EHR	0	0	1	1	0	0	1	0	0	0.33 to 0.86		0.86 to 0.91
Carroll et. al	2011	USA	Rheumatologic Disease	Algorithm Development	Inpatient	Synthetic Derivative, Vanderbilt University, Inpatient EHR	0	0	1	1	1	0	0	1	1	0.405 to 0.871		0.752 to 0.937
Carroll et. al	2012	USA	Rheumatologic Disease	Algorithm Development	Inpatient	Vanderbilt (SD), NorthWestern (EDW), and Partners Healthcare (BWH, MGH)	0	0	1	1	1	0	0	1	1	0.43 to 0.99	0.33 to 0.97			0.84 to 0.97
Cote et. al	2014	USA	Rheumatologic Disease	Epidemiology Analysis	Primary Care	Geisinger Health, Primary Care	0	0	1	1	0	0	1	0	0
de Abreu et. al	2018	Brazil	Rheumatologic Disease	Epidemiology Analysis	Inpatient and Outpatient	Brazilian Public Health Informatics System	0	0	1	0	0		1	0	0
Escudié et. al	2017	France	Rheumatologic Disease	Algorithm Development	Inpatient	Hospital clinical data warehouse	0	0	1	1	1	0	0	0	1	0.1 to 0.8
Ford et. al	2016	UK	Rheumatologic Disease	Algorithm Development	Primary Care	CPRD, Primary Care	0	0	1	1	1	0	0	0	1
Ford et. al	2013	UK	Rheumatologic Disease	Algorithm Development	Primary Care	Clinical Practice Research Datalink	0	0	1	0	1	0	0	0	1
Jamian et. al	2019	USA	Rheumatologic Disease	Algorithm Development	Inpatient	Synthetic Derivative	0	0	1	1	1	0	1	1	1	0.50 to 1.0		0.52 to 1.0
Jorge et. al	2019	USA	Rheumatologic Disease	Algorithm Development	Inpatient	Partners HealthCare	0	0	1	1	1	0	1	1	1	0.64		0.9
Kronzer et. al	2020	USA	Rheumatologic Disease	Algorithm Development	Inpatient	Mayo Clinic Biobank,	0	0	1	1	0	0	1	0	0	0.53	0.99	0.97	0.74	0.76
Liao et. al	2010	USA	Rheumatologic Disease	Algorithm Development	Inpatient	Partners Healthcare (BWH & MGH), Inpatient EHR	0	0	1	1	1	0	1	0	1	0.51 to 0.63		0.88 to 0.94
Lin et. al	2013	USA	Rheumatologic Disease	Algorithm Development	Inpatient	Partners Healthcare, Inpatient EHR	0	0	1	1	1	0	1	1	1					0.732 to 0.831
Mueller et. al	2015	UK	Rheumatologic Disease	Algorithm Development	Primary Care	CPRD	0	0	1	1	0	0	1	0	0
Murray et. al	2019	USA	Rheumatologic Disease	Algorithm Development	Inpatient	UCSF, Inpatient EHR	0	0	1	1	1	0	1	1	1	0.83 to 0.97		0.85 to 0.98
Nicholson et. al	2013	UK	Rheumatologic Disease	Algorithm Development	Primary Care	General Practice Research Database	0	0	1	0	0	0	1	0	0
Nielen et. al	2013	Netherlands	Rheumatologic Disease	Algorithm Development	Primary Care	Netherlands Information Network of General Practice	0	0	1	1	0	0	1	0	0
Nikiphorou et. al	2020	UK	Rheumatologic Disease	Epidemiology Analysis	Primary Care	Royal College of General Practitioners Research and Surveillance Centre	0	0	1	1	0	0	0	0	0
Partington et. al	2018	UK	Rheumatologic Disease	Epidemiology Analysis	Primary Care	CPRD	0	0	1	1	0	0	0	0	0
Redd et. al	2014	USA	Rheumatologic Disease	Algorithm Development	Inpatient	Veterans Affairs Administration, Inpatient	0	0	1	1	1	0	0	1	1	0.973		0.814
Ritchie et. al	2010	USA	Rheumatologic Disease	Genome Analysis	Inpatient	Vanderbilt University (Synthetic Derivative), Inpatient EHR	0	1	1	1	1	0	0	0	0			0.97 to 1.00
Turner et. al	2017	USA	Rheumatologic Disease	Algorithm Development	Inpatient	MUSC Rheumatology Clinic	0	0	1	0	1	0	0	1	1
Verma et .al	2016	USA	Rheumatologic Disease	Genome Analysis	Inpatient	eMERGE; Geisinger Health System and Vanderbilt	0	1	1	1	0	0	0	0	0
Wang et. al	2018	USA	Rheumatologic Disease	Algorithm Development	Inpatient	FDA Adverse Event Reporting System and EHR (Mayo); Inpatient	0	0	1	1	1	0	1	0	0	0.025 to 0.111
Zhou et. al	2016	UK	Rheumatologic Disease	Algorithm Development	Primary Care	SAIL databank, Primary Care	0	0	1	1	0	0	0	1	0	0.891 to 0.862	0.856 to 0.932	0.83 to 0.946
Ahmad et. al	2017	USA	Diabetes	Epidemiology Analysis	Inpatient	Multi-Ethnic Study of Atherosclerosis linked with HealthLNK	0	1	1	1	0	0	1	0	0	0.775 to 0.798	0.933 to 0.956
Bent-Ennakhil et. al	2018	Norwey	Diabetes	Epidemiology Analysis	Primary Care	Primary Care EMR	0	1	1	0	0	0	0	0	0	0.71 to 1.0	0.97 to 0.99	0.80 to 0.94	0.98 to 1.0
Chi et. al	2019	USA	Diabetes	Algorithm Development	Inpatient	SEARCH for Diabetes in Youth Study	0	0	1	0	0	0	1	0	0	0.906	0.963	0.893	0.968
Coleman et. al	2015	Canada	Diabetes	Algorithm Development	Primary Care	Canadian Primary Care Sentinel Surveillance Network (CPCSSCN) – Manitoba data, Primary care	0	0	1	1	0	0	1	0	0	0.903	0.97	0.912
Crawford et. al	2010	USA	Diabetes	Epidemiology Analysis	Inpatient and Outpatient	GE Centricity Electronic Medical Record	0	0	1	1	1	0	0	0	1
Escudié et. al	2017	France	Diabetes	Algorithm Development	Inpatient	Georges Pompidou European Hospital, Inpatient EMR	0	0	1	1	1	0	0	0	1
Esteban et. al	2017	Argentina	Diabetes	Algorithm Development	Inpatient	Hospital Italiano de Bueno Aires, Inpatient EMR	0	0	0	1	1	0	1	1	1	0.79 to 1.00	0.45 to 1.00	0.78 to 1.0
Frigaard et. al	2019	USA	Diabetes	Algorithm Development	Primary Care	University of California San Francisco General Internal Medicine	0	0	1	0	0	0	1	0	0	0.95	0.93
Gini et. al	2016	Italy	Diabetes	Algorithm Development	Primary Care	MATRICE, Primary care	0	0	1	1	0	0	1	0	0			0.78 to 0.93
Gjelsvik et. al	2019	Norway	Diabetes	Algorithm Development	Primary Care	ROSA 4 study	0	0	1	0	0	0	1	0	0
Harris et. al	2010	Canada	Diabetes	Algorithm Development	Primary Care	Ontario Diabetes Database linked with HER from DELPHI project, primary care	0	1	0	1	0	0	1	0	0
Henderson et. al	2019	Australia	Diabetes	Algorithm Development	Primary Care	Illawarra and Southern Practice Network (ISPRN), Primary Care	0	0	1	1	0	0	0	0	0
Hivert et. al.	2009	USA	Diabetes	Prediction Modelling	Primary Care	Primary Care network affiliated with MGH	0	0	1	1	0	0	1	0	0	0.98	0.98
Ho et. al	2012	Canada	Diabetes	Algorithm Development	Inpatient	Tertiary-care teaching hospital, Inpatient EMR	0	0	1	1	0	0	1	0	0	0.842 to 0.921	0.971 to 0.992	0.800 to 0.941
Kadhim-Saleh et. al	2013	Canada	Diabetes	Algorithm Development	Primary Care	CPCSSN	0	0	1	1	0	0	1	0	0	1	0.99	0.95	1
Kagawa et. al	2017	Japan	Diabetes	Algorithm Development	Inpatient	University of Tokyo Hospital, Inpatient EMR	0	0	1	1	0	0	1	1	0	0.51 to 0.922	0.375 to 0.983			0.42 to 0.83
Ke et. al	2020	China	Diabetes	Algorithm Development	Inpatient	Hong Kong Diabetes Surveillance Database	0	0	1	1	0	0	1	0	0	0.182 to 1.0	0.854 to 0.996	0.02 to 0.909	0.979 to 1.0
Kho et. al	2012	USA	Diabetes	Algorithm Development	Inpatient	eMERGE network	0	1	1	1	0	0	1	0	0			0.98 to 1.0
Kho et. al	2011	USA	Diabetes	Algorithm Development	Inpatient	eMERGE network	0	1	1	1	0	0	0	0	0
Khokar et. al	2018	UK	Diabetes	Algorithm Development	Primary Care	The Health Information Network	0	0	1	1	0	0	1	0	0
Klompas et. al	2013	USA	Diabetes	Algorithm Development	Primary Care	Atrius Health, primary and speciality care EMR (EPIC)	0	0	1	1	0	0	1	0	0	0.65 to 1.0		0.88 to 0.96
Kosowan et. al	2019	Canada	Diabetes	Algorithm Development	Primary Care	Manitoba Primary Care Research Network	0	0	1	1	0	0	1	0	0	0.485 to 0.969	1	1	1
Kudyakov et. al	2012	USA	Diabetes	Algorithm Development	Primary Care	Baylor Health Care System	0	0	1	1	0	0	1	0	0			0.701 to 0.919	0.621
Lawrence et. al	2014	USA	Diabetes	Algorithm Development	Inpatient and Outpatient	Kaiser Permanente, Integrated EMR (Epic)	0	1	1	1	0	0	1	0	0	0.06 to 0.983	0.662 to 0.995	0.526 to 0.958	0.262 to 0.971	0.522 to 0.936
Lipscombe et. al	2018	Canada	Diabetes	Algorithm Development	Primary Care	Electronic Medical Record Administrative data Linked Database	0	0	1	1	0	0	1	0	0	0.367 to 0.936	0.918 to 0.998	0.585 to 0.985	0.928 to 0.992
Makam et. al	2013	USA	Diabetes	Algorithm Development	Inpatient	Parkland Health & Hospital System, Inpatient EMR (Epic)	0	0	1	1	0	0	1	0	0	0.97	0.9	0.9	0.96
Moreno-lribas et. al	2017	Spain	Diabetes	Algorithm Development	Primary Care	Navarra EPIC-InterAct, Primary care	0	0	1	1	0	0	1	0	0	0.982	0.993	0.922	0.998
Nichols et. al	2012	USA	Diabetes	Algorithm Development	Inpatient	SUPREME-DM Project, Inpatient EMR, 9 out of 11 sites using Epic EMR	0	0	1	1	0	0	0	0	0
Nichols et. al	2015	USA	Diabetes	Epidemiology Analysis	Inpatient	SUPREME-DM Project, Inpatient EMR, 9 out of 11 sites using Epic EMR	0	0	1	1	0	0	0	0	0
Owusu Adjah et. al	2017	UK	Diabetes	Algorithm Development	Primary Care	THIN, Primary care	0	0	1	1	0	0	0	1	0	0.98 to 0.99	0.84 to 0.93			0.92 to 0.98
Pacheco et. al	2011	USA	Diabetes	Algorithm Development	Inpatient	NorthWestern EDW, including Inpatient EMR, part of eMERGE network	0	1	1	1	0	0	1	0	0
Pantalone et. al	2018	USA	Diabetes	Epidemiology Analysis	Inpatient	Cleveland Clinic	0	0	1	1	0	0	0	0	0
Paul et. al	2016	USA	Diabetes	Algorithm Development	Inpatient and Outpatient	GE Centricity, Integrated EMR (Inpatient + Primary)	0	0	1	1	0	0	0	0	0
Richesson et. al	2013	USA	Diabetes	Algorithm Development	Inpatient	Duke University Health System, Inpatient EMR	0	0	1	1	0	0	0	0	0
Ritchie et. al	2010	USA	Diabetes	Algorithm Development	Inpatient	Vanderbilt University (Synthetic Derivative), Inpatient EMR	0	0	1	1	0	0	1	0	0			0.97 to 1.0
Rodgers et. al	2017	UK	Diabetes	Prediction Modelling	Primary Care	CPRD, Primary care	0	0	1	1	0	0	0	0	0
Schroeder et. al	2018	USA	Diabetes	Algorithm Development	Inpatient	Kaiser Permanente, Inpatient EMR	0	0	1	1	0	0	1	0	0			0.951 to 0.946
Schulz et. al	2011	Germany	Diabetes	Algorithm Development	Inpatient	UMCF	0	0	1	0	1	0	0	0	0	0.36 to 0.70		0.14 to 0.79
Sharma et. al	2016	UK	Diabetes	Algorithm Development	Primary Care	The Health Improvement Network primary care database	0	0	1	1	0	0	1	0	0
Song et. al	2018	USA	Diabetes	Algorithm Development	Inpatient	Partners Biobank	0	0	1	1	0	0	1	0	1					0.529 to 0.578
Spratt et. al	2017	USA	Diabetes	Algorithm Development	Inpatient	Duke Health System Enterprise Data Warehouse	0	0	1	1	0	0	1	0	0	0.62 to 0.94	0.95 to 0.99
Teltsch et. al	2019	USA	Diabetes	Algorithm Development	Inpatient and Outpatient	United States Department of Defense health system	0	0	1	1	0	0	1	0	0	0.510 to 0.969	0.863 to 0.970	0.726 to 0.900	0.839 to 0.987
Tu et. al	2011	Canada	Diabetes	Algorithm Development	Primary Care	Practices Solutions EMR	0	0	1	1	0	0	1	0	0	0.195 to 0.909	0.973 to 1.0	0.745 to 1.0	0.935 to 0.990
Upadhyaya et. al	2017	USA	Diabetes	Algorithm Development	Inpatient	Mayo Clinic	0	0	1	1	0	0	1	0	0	0.99	0.99	0.99	0.99
Wei et. al	2016	USA	Diabetes	Algorithm Development	Inpatient	Vanderbilt (Synthetic Derivative), Inpatient EMR	0	0	1	1	1	0	1	0	1	0.708 to 0.943	0.665 to 0.969
Wei et. al	2012	USA	Diabetes	Algorithm Development	Inpatient	Mayo Clinic, eMERGE network, inpatient EMR	0	0	1	1	1	0	0	1	1	0.02 to 0.90	0.29 to 90
Wiese et. al	2019	USA	Diabetes	Algorithm Development	Inpatient and Outpatient	PCORnet	0	0	1	1	0	0	1	0	0
Williams et. al	2020	USA	Diabetes	Prediction Modelling	Inpatient	electronic medical record (EMR) data warehouse	0	0	1	1	0	0	0	0	0
Williamson et. al	2014	Canada	Diabetes	Clinical Decision Support	Primary Care	CPCSSCN, Primary Care	0	0	1	1	0	0	1	0	0	0.956	0.971	0.87	0.991
Wysham et. al	2019	USA	Diabetes	Algorithm Development	Inpatient	IQVIA EMR, Inpatient	0	0	1	1	0	0	0	0	0
Yang et. al	2020	China	Diabetes	Epidemiology Analysis	Inpatient	19 specialized psychiatric hospitals	0	0	1	0	0	0	0	0	0
Yue et. al	2020	China	Diabetes	Epidemiology Analysis	Inpatient	4 Tertiary hospitals	0	0	1	0	0	0	0	0	0
Zheng et. al	2016	USA	Diabetes	Algorithm Development	Inpatient and Outpatient	Maine Health Information Exchange, Inpatient and Ambulatory	0	0	1	1	1	0	1	1	1	0.62 to 0.68	0.985 to 0.994	0.901 to 0.954	0.929 to 0.939
Zheng et. al	2017	China	Diabetes	Algorithm Development	Inpatient	District Bureau of Health in Shanghai, 10 Inpatient EMR systems repository	0	0	1	1	1	0	1	1	1	0.87 to 1.0	0.81 to 0.99	0.70 to 0.98
Zhong et. al	2014	USA	Diabetes	Algorithm Development	Inpatient	Carolina Data Warehouse for Health	0	0	1	1	0	0	1	0	0	0.374 to 1.0	0.987 to 0.999	0.417 to 0.990
Zhong et. al	2016	USA	Diabetes	Algorithm Development	Inpatient	Medical University South Carolina, and University of North Carolina Health Care System, inpatient EMR	0	0	1	1	0	0	1	0	0	0.398 to 0.990	90.344 to 0.992	0.211 to 0.993
Agrawal et. al	2018	USA	Diabetes with complications	Epidemiology Analysis	Inpatient	Inpatient EHR	0	0	1	1	0	0	1	0	0
Cahn et. al	2019	Isarael	Diabetes with complications	Algorithm Development	Inpatient	Diabetes registry of MHS,	0	0	1	0	0	0	1	0	0	0.482		0.731
Dong et. al	2017	China	Diabetes with complications	Epidemiology Analysis	Inpatient	Qingdao Endocrine and Diabetes Hospital, Inpatient EHR	0	0	1	1	0	0	1	0	0
DuBrava et. al	2017	USA	Diabetes with complications	Algorithm Development	Inpatient and Outpatient	Humedica EHR	0	0	1	1	0	0	0	1	0	0.743	0.846
Lee et. al	2017	UK	Diabetes with complications	Epidemiology Analysis	Inpatient	UK Diabetic Retinopathy EMR, containing 19 UK hospital eye service, Inpatient EHR	0	0	1	1	0	0	1	0	0
Martin-Merino et. al	2014	UK	Diabetes with complications	Epidemiology Analysis	Primary Care	THIN, Primary care	0	0	1	1	0	0	1	0	0
Navaneethan et. al	2011	USA	Diabetes with complications	Registry Development	Primary Care	Cleveland Clinic	0	0	1	1	0	0	1	0	0	0.85	0.9	0.9	1
Song et. al	2019	USA	Diabetes with complications	Algorithm Development	Inpatient	University of Kansas Medical Centre Healthcare Enterprise Repository for Ontological Narration	0	0	1	1	0	0	0	1	0					0.60 to 0.80
VanderWeele et. al	2018	USA	Diabetes with complications	Algorithm Development	Inpatient	Northwestern Memorial Healthcare Corporation EDW	0	0	1	1	0	0	1	0	0
Abhyankar et. al	2014	USA	Renal	Algorithm Development	Inpatient	Multiparameter Intelligent Monitoring in Intensive Care (MIMIC-II)	0	0	1	1	1	0	1	0	1	1	0.983	0.784
Afzal et. al	2013	Netherlands	Renal	Algorithm Development	Primary Care	Integrated Primary Care Information System (IPCI), Primary Care	0	0	1	1	1	0	1	1	1	0.45 to 0.99	0.04 to 0.98
Alcober-Morte et. al	2019	Spain	Renal	Algorithm Development	Primary Care	Costa de Ponent Primary Care Service	0	0	1	1	0	0	0	0	0
Broder et. al	2017	USA	Renal	Algorithm Development	Inpatient	United States Renal Data Systems	0	0	1	0	0	0	1	0	0
Crawford et. al	2018	USA	Renal	Genome Analysis	Inpatient	MetroHealth Medical Center, Inpatient HER (Epic)	0	0	1	1	0	0	1	0	0			0.344 to 0.503
Ernecoff et. al	2019	USA	Renal	Algorithm Development	Inpatient	University of North Carolina Medical Center,	0	0	1	0	1	0	1	0	0
Fraccaro et. al	2016	UK	Renal	Prediction Modelling	Primary Care	Salford Integrated Record, Primary Care	0	0	1	1	0	0	0	0	0	0.861 to 0.936	0.529 to 0.807
Frigaard et. al	2019	USA	Renal	Algorithm Development	Primary Care	University of California San Francisco General Internal Medicine	0	0	1	1	0	0	1	0	0
Hao et. al	2017	USA	Renal	Epidemiology Analysis	Other	Maine Health Information Exchange	0	0	1	1	0	0	0	1	0	0.503 to 0.803	0.879 to 0.966	0.0372 to 0.079
Kitsos et. al	2019	Australia	Renal	Algorithm Development	Primary Care	NPS MedicineWise MedicineInsight	0	0	0	1	1	0	1	0	1
Koyner et. al	2016	USA	Renal	Prediction Modelling	Primary Care	University of Chiocago and NorthShore University Health System EDW, Inpatient EHR	0	0	1	1	0	0	1	0	0
Magvanjav et. al	2019	USA	Renal	Epidemiology Analysis	Inpatient and Outpatient	University of Florida Integrated Data Repository, Ambulatory and Outpatient HER	0	0	1	1	0	0	0	0	0
Malas et. al	2017	USA	Renal	Algorithm Development	Inpatient	Indiana University outpatient dialysis centers	0	0	1	1	0	0	1	1	0
Mendu et. al	2019	USA	Renal	Registry Development	Inpatient and Outpatient	Partners Healthcare System	0	0	1	1	0	0	1	0	0			0.81 to 1.0
Meyers et. al	2011	USA	Renal	Epidemiology Analysis	Inpatient	GE Centricity, integrated (inpatient and primary care) EHR	0	0	1	1	0	0	0	0	0
Nadkarni et. al	2014	USA	Renal	Algorithm Development	Inpatient	Mount Sinai, Marshfield Clinic, and Columbia University Medical Center	0	0	1	1	0	0	1	0	0	0.934 to 1.0	0.926 to 0.958	0.92 to 0.95	0.933 to 1.0
Navaneethan et. al	2011	USA	Renal	Registry Development	Primary Care	Cleveland Clinic	0	0	1	1	0	0	1	0	0	1	0.9	0.9	1
Robertson et. al	2016	UK	Renal	Algorithm Development	Primary Care	HE and Lab data	1	1	1	1	0	0	1	0	0	0.022 to 0.086	0.990 to 0.997	0.578 to 0.818	0.725 to 0.730
Salvador-Gonzalez et. al	2013	Spain	Renal	Algorithm Development	Primary Care	Costa de Ponent Primary Care Area	0	0	0	1	0	0	0	0	0
Schroeder et. al	2015	USA	Renal	Epidemiology Analysis	Inpatient and Outpatient	SUPREME-DM DataLink	0	0	1	1	0	0	0	0	0
Semler et. al	2016	USA	Renal	Algorithm Development	Inpatient	Vanderbilt University ICU, Inpatient EHR	0	0	1	1	0	0	1	0	0	0.882 to 1.0	0.989 to 1.0
Sun et. al	2020	USA	Renal	Algorithm Development	Inpatient	Kaiser Permanente Southern California	0	0	1	0	0	0	1	1	0	0.64 to 0.86	0.76 to 0.98	0.26 to 0.78
Anand et. al	2016	USA	Mild Liver	Algorithm Development	Inpatient and Outpatient	NorthShore University Health System, Integrated EHR, Inpatient and Outpatient (Epic)	0	0	1	1	0	0	1	0	0	0.60 to 0.93	0.71 to 0.90	0.37 to 0.75	0.92 to 0.98	0.71 to 0.84
Atiemo et. al	2017	USA	Mild Liver	Epidemiology Analysis	Inpatient	HealthLNK Data Repository, Inpatient EHR	0	0	1	1	0	0	1	0	0
Bateman-Steel et. al	2015	Australia	Mild Liver	Algorithm Development	Not Specified	Sydney surveillance system	0	0	1	1	0	0	1	0	0
Corey et. al	2016	USA	Mild Liver	Algorithm Development	Inpatient	Partners HealthCare (BWH and MGH), Inpatient EHR	0	0	1	1	1	0	1	1	0	0.51 to 0.63	0.73 to 0.924	0.808 to 0.89	0.36 to 0.78	0.75 to 0.85
Corey et. al	2016	USA	Mild Liver	Epidemiology Analysis	Inpatient	Partners HealthCare (BWH and MGH), Inpatient EHR	0	0	1	1	1	0	1	0	0
Cuthbert et. al	2014	USA	Mild Liver	Prediction Modelling	Inpatient	Parkland Memorial Hospital, Inpatient EHR	0	0	1	1	0	0	1	0	0
Fialoke et. al	2018	USA	Mild Liver	Algorithm Development	Inpatient	Optum’s Integrated Claims-Clinical dataset	0	0	1	1	0	0	0	1	0	0.743 to 0.774		0.770 to 0.808
Kaplan et. al	2015	USA	Mild Liver	Algorithm Development	Inpatient and Outpatient	Veterans Health Administration, integrated EHR (inpatient and outpatient)	0	0	1	1	0	0	1	0	0
Kartoun et. al	2017	USA	Mild Liver	Prediction Modelling	Inpatient	MGH and BWH, Inpatient EHR	0	0	1	1	0	0	1	0	0					0.69 to 0.78
Lai et. al	2018	China	Mild Liver	Epidemiology Analysis	Inpatient	CDARS Hong Kong, Inpatient EHR	0	0	1	1	0	0	0	0	0
Loomis et. al	2016	UK	Mild Liver	Epidemiology Analysis	Inpatient and Outpatient	THIN (primary care) and Humedica (integrated inpatient and outpatient)	0	0	1	1	0	0	0	0	0
Lu et. al	2017	USA	Mild Liver	Algorithm Development	Inpatient	Chronic Hepatitis Cohort Study, 4 US healthcare systems, inpatient EHR	0	0	1	1	0	0	0	1	0	0.83 to 0.87	0.85 to 0.88	0.81 to 0.83		0.858 to 0.89
Nguyen et. al	2016	USA	Mild Liver	Epidemiology Analysis	Inpatient	Cerner Health Facts, inpatient EHR	0	0	1	1	0	0	0	0	0	0.75	0.75
Singal et. al	2013	USA	Mild Liver	Algorithm Development	Inpatient	Parkland Memorial Hospital	0	0	1	0	0	0	1	0	0
Xu et. al	2016	China	Mild Liver	Algorithm Development	Inpatient	YouAn Hospital	0	0	0	1	1	0	1	0	1	0.789 to 1.0	0.984 to 1.0	0.821 to 1.0	0.906 to 1.0
Afzal et. al	2013	Netherlands	Moderate Liver	Algorithm Development	Primary Care	Integrated Primary Care Information System (IPCI), Primary Care	0	0	1	1	1	0	1	1	1	0.62 to 0.92	0.12 to 0.92
Jamil et. al	2019	USA	Moderate Liver	Epidemiology Analysis	Inpatient	Cerner HealthFacts, Inpatient Healthcare	0	0	1	1	0	0	0	0	0
Koola et. al	2018	USA	Moderate Liver	Algorithm Development	Inpatient	Veteran Affairs, Inpatient EMR	0	0	1	1	1	0	1	1	0					0.73 to 0.91
Lin et. al	2015	USA	Moderate Liver	Algorithm Development	Inpatient	Partners Healthcare, Inpatient Healthcare	0	0	1	1	1	0	1	0	1	0.568 to 0.919		0.590 to 0.756
Singal et. al	2013	USA	Moderate Liver	Prediction Modelling	Inpatient	Parkland Memorial Hospital, Inpatient EMR	0	0	1	1	0	0	1	0	0
Wing et. al	2016	UK	Moderate Liver	Algorithm Development	Primary Care	CPRD linked to (ONS, and HES), Primary care	0	0	1	1	0	0	0	0	0
Xu et. al	2016	China	Moderate Liver	Algorithm Development	Inpatient	YouAn Hospital	0	0	0	1	1	0	1	0	1	0.91 to 1.0	0.991 to 1.0	0.792 to 1.0	0.982 to 1.0
Crothers et. al	2019	USA	HIV	Clinical Decision Support	Inpatient	Examinations of HIV Associated Lung Emphysema (EXHALE) study	0	0	1	1	0	0	1	0	0	0.37 to 0.38	0.90 to 0.91	0.48 to 0.50	0.85
Feller et. al	2018	USA	HIV	Algorithm Development	Inpatient and Outpatient	New York Presbyterian Hospital	0	0	1	1	1	0	0	0	0	0.537 to 0.686		0.663 to 0.791
Felson et. al	2014	USA	HIV	Algorithm Development	Inpatient	Montefiore Medical Center	0	0	1	1	0	0	1	1	0
Goetz. et. al	2014	USA	HIV	Algorithm Development	Inpatient	Veterans Health Administration	0	0	1	1	0	0		0	0	0.83	0.86	0.85	0.9
McInnes et. al	2017	USA	HIV	Epidemiology Analysis	Inpatient	Veteran Affairs, Inpatient EHR	0	0	1	1	0	0	0	0	0	0.77 to 0.78	0.99 to 1.0
Paul et. al	2018	USA	HIV	Algorithm Development	Inpatient and Outpatient	Duke University Health System, Integrated (ambulatory, primary, inpatient) EPIC EHR	0	1	1	1	0	0	1	0	1	0.30 to 0.76	0.2 to 0.98

## Sheet: CHF
Study Characteristics									Databases		EMR Data Type				AI Technique				Algorithm Performance Metrics					Additional Details	Methods
Author	Year	Country	Disease	Study Classification	Overall Description	EMR Setting	Data Source	Diagnostic Code (e.g. ICD)	Administrative Database	Other Databases	Structured (e.g. Labs, Medicatons)	Unstructured (i.e. Free-text)	Imaging data	Chart Review	ML	NLP	Phenotyping Summary	Validation Methodology	Sensitivity	Specificity	PPV	NPV	AUC	Case Definition Purpose	Data Sources and Elements	Study Methods	Data Quality (including mention in limitation)
Bent-Ennakhil et. al	2018	Norway	CHF	Epidemiology Analysis	Calculate incidence of CVD using Primary Care EMR data	Primary Care	Primary Care EMR	1	0	1	0	0	0	0	0	0	ICD-10 codes used to define CVD	Not indicated	0.71 to 1.0	0.97 to 0.99	0.80 to 0.94	0.98 to 1.0		Identify incidence of cardiovascular diseases (CVD) and type-2-diabetes in patients with psychiatric disorders.	Patient data from 20 primary care EMR, linked to patient register, cause of death register, and drug dispense register	ICD code used to define CHF. Descriptive statistics used to identify prevalence	0
Bielinski et. al.	2015	USA	CHF	Algorithm Development	Develop EMR-driven phenotype algorithm based on structured and unstructured data	Inpatient	Mayo GC, Group Health Cooperative, Mayo PCIM, Mayo Biobank	1	0	0	1	1	0	1	0	1	ICD-9 code, SNOMEDCT code 84114007 (HF), ejection fraction extracted from clinical notes							Accurately identify HF patients with characterization of HFpEF and HFrEF. Integrate into EMR algorithm into a tool for eEpidemiologic research	Heart Failure in the Community Cohort for development, Mayo Genome Consortia (MayoGC)/eMERGE Cohort, Group Health Cooperative, Mayo Clinic Primary Care Practice (PCIM), and Mayo Clinic Biobank for validation	ICD-9 code 428, positive mentions of HF from structured problem lists or problem list sections in clinical notes, SNOMEDCT code 84114007 (HF), Echocardiography measurements of left ventricular ejection fraction from radiology notes	0
Blecker et. al	2016	USA	CHF	Algorithm Development	Algorithm Development for HF	Inpatient	EMR (Epic);	0	0	0	1	1	0	1	1	1	1) presence of at least one characteristic from: Heart failure on problem list, inpatient loop diuretic, BNP ³ 500 pg/ml, 2)LR on 30 clinically relevant structured data elements, 3) ML on structured/unstructured (progress notes, admission notes, echocardiogram, chest imaging, consult notes)	Physician Chart Review	0.40 to 0.84		0.58 to 0.96		0.95 to 0.97	Develop algorithms that use readily available clinical data to identify patients with heart failure while in the hospital.	New York University Langone Medical Center EMR	ICD-9 code, demographics, laboratory results, vital signs, problem list diagnoses, and medications used in the treatment of heart failure	0
Bosch et. al	2019	Netherlands	CHF	Epidemiology Analysis	Epidemiology Analysis of HF prevalence and comorbidities	Primary Care	Primary Care Practice Based Research Network	1	0	0	0	0	0	0	0	0	ICPC code used to define HF	Not indicated						Examine prevalence of HF in relation to ageing and comorbidities, and routine practice of diagnosing HF in general practice	11 Primary care practice (Nijmeegs Monitoring Project)	HF when the ICPC code started with K77. BNP/NT-proBNP used when available	0
Bosco-Levy et. al	2019	France	CHF	Algorithm Development	Algorithm Development for HF	Inpatient	Inpatient EMR	1	0	0	1	0	0	1	0	0	ICD-codes, and physician documented ECG and other structued elements	Chart Review	0.68		0.69 to 0.95			Estimate the diagnostic accuracy of the ICD code 150.x	Two French university hospitals, comparing recorded discharge diagnoses and electronic health records (EHRs).	Hospital discharge code I50.x in any diagnosis position	0
Byrd et. al	2014	USA	CHF	Algorithm Development	NLP application developed and validated for identifying affirmations and denials of fifteen Framingham criteria for HF	Primary Care	EMR (EPIC)	1	0	0	0	1	0	1	0	0	1) HF diagnosis appearing on the problem list, 2) HF diagnosis appeared in the EMR for two outpatient encounters, 3) at least two medication prescribed with the ordering associating that medication order with ICD-9 diagnosis, 4) HF diagnosis appearing on one or more outpatient encounters and at least one medication prescribed with an associated ICD-9	Validation dataset created involving three coders who went through clinical notes and a physician; randomly sampled 400 encounters (200 cases and 200 controls)	0.89 to 0.94		0.88 to 0.927			Developed a natural language processing (NLP) procedure to identify Framingham HF signs and symptoms among primary care patients	Geisinger Clinic (GC) primary care, 6355 incident primary care HF patients diagnosed between 2003 and 2010	rule-based NLP system that idnetifies Framingham criteria at criteria level, and system to label encounters of Framingham criteria	0
Choi et. al	2017	USA	CHF	Prediction Modelling	Using RNN for HF prediction	Primary Care	EMR	1	0	0	1	0	0	0	1	0	Qualifying ICD-9 Codes as an encounter diagnosis or indication for medication order. Minimum of 3 clinical encounters with qualifying ICD-9 codes had to occur within 12 months	The full sample of 265 336 used to training medical concept vectors and incident HF cases used for training and evaluation; trained 4 models inc MLP, SVM, KNN, and GRU					0.71 to 0.76	Develop a deep learning to model predicting initial diagnosis of heart failure (HF) compared to conventional methods that ignore temporality.	Sutter Palo Alto Medical Foundation primary care; demographics, tobacco and alcohol consumption, clinical and laboratory values, (ICD-9) codes associated with encounters, orders, and referrals, procedure information in Current Procedural Terminology (CPT) codes, and medication prescription information in medical names.	Recurrent neural network (RNN) models using gated recurrent units on collected data to predict HF onset	0
Dai et. al	2015	USA	CHF	Prediction Modelling	Predict HF using supervised learning	Inpatient	EMR, Billing System	1	0	0	1	0	0	0	1	0	One heart related diagnosis or procedure record.	Trained SVM, AdaBoost, LR, Naïve Bayes, LRT to predict HF	Average 0.82					Accurately and efficiently predict heart-related hospitalizations based on the available patient-specific medical history using machine learning	Boston Medical Center de-identified EHR data; extracted patient data are medical history (demographics, visit history, problems, medications, labs, procedures and limited clinical observations) between 01/01/2001– 12/31/2010	Machine learning employed: Support Vector Machines (SVM), AdaBoost using trees as the weak learner, Logistic Regression, a naïve Bayes event classifier, and a variation of a Likelihood Ratio Test	0
Evans et. al	2016	USA	CHF	Algorithm Development	Integrate automated HF algorithm into clinical practice pathway, also predict 30-day re-admission risk	Inpatient	Inpatient EMR	1	0	0	1	1	0	1	0	1	Structured algorithm developed; then NLP algorithm added	Chart Review	0.953	0.975	0.975			Develop automated identification and predictive risk report for hospitalized heart failure (HF) patients.	IH system is comprised of 22 hospitals, 197 clinics, urgent care centers, physician offices, and several home health practices.	Structued algorithm based on five predictors: diuretic use, b-type natriuretic peptide level >200 pg/ml, ejection fraction <=40 in the previous year, ever been eligible for any of the Centers for Medicare and Medicaid Services or Joint Commission HF core measures, and discharged with a primary diagnosis of HF., and NLP system developed to read the different types of dictated reports and uses “key…	1
Frigaard et. al	2019	USA	CHF	Algorithm Development	investigate the use of historical laboratory data to identify a cohort of primary care patients with CKD, and assess comorbidities using ICD-9	Primary Care	University of California San Francisco General Internal Medicine	1	0	0	0	0	0	1	0	0	ICD and two eGFRs for cohort selection	Chart Review	0.5	0.93				Investigate the use of historical laboratory data to identify a cohort of primary care patients with CKD, presence or absence of comorbidities known to influence CKD	University of California San Francisco (UCSF) General Internal Medicine; structured data elements included laboratory test, prescription orders, indicator variables for the presence or absence of each problem list	ICD-9, problem list, lab, medications used to define conditions	0
Gini et. al	2016	Italy	CHF	Algorithm Development	Extracting and validating case definitions from longitudinal patient database	Primary Care	MATRICE, Primary care	1	0	0	1	0	0	1	0	0	Clinical definition and severity defined for T2D, Hypertension, Ischaemic heart disease, and HF; see table 1 in Gini 2016	Chart Review, GPs conducted manual review			0.55			Automatically extract HF and severity from the Health Search/CSD Longitudinal Patient Database (HSD)	The Health Search IMS Health Longitudinal Patient Database (HSD); a longitudinal primary care medical record database	diagnosis codes, keywords, drug prescriptions and results of diagnostic tests. Presence of symptoms and signs, current or prior dyspnoea and/or fatigue and/or fluid retention (peripheral oedema and/or pulmonary stasis), and the presence of structural heart disease (left ventricular systolic dysfunction with EF <50% and/or left ventricular diastolic dysfunction and/or right ventricular dysfunction)	0
Huusko et.al	2020	Finland	CHF	Algorithm Development	Assess clinical guideline data completeness of CHF	Inpatient	Electronic patient register of the Hospital District of Southwest Finland	1	0	0	1	0	0	0	0	0	ICD-9 defined, proBNP assessed for secondary cohort.	Not indicated						Investigate the use of guideline-recommended diagnostic tools and medication in patients with heart failure	Electronic patient register of the Hospital District of Southwest Finland	ICD-10 codes as any diagnosis: HF (I50), cardiomyopathies (I42.0,I42.6, I42.8, and I42.9), hypertension-induced heart disease (I11.0, I13.0, and I13.2), and EF data and NT-proBNP > 125 ng/L for patients with EF > 40% (primary cohort); or NT-proBNP concentration > 125 ng/L (secondary cohort). Utilization of electrocardiogram (ECG) was assessed from procedure codes and noted as performed/not perfor…	0
Jonnalagadda et. al	2017	USA	CHF	Algorithm Development	Develop automated HF information extraction system for PARAGON trial	Inpatient	Northwestern (EPIC)	1	0	0	1	1	0	1	0	1	ICD selection, followed by NLP on unstructured notes and inclusion of other laboratory and structured data elements	Chart Review	0.95		0.86			Develop high recall (sensitivity) prescreening algorithm for recruiting patients into a multicenter, randomized, double-blind, parallel-group, activecontrolled study	Epic EHR used by Northwestern Medicine	HF with the ICD-9-CM Diagnosis Code 428.0 and had an echocardiogram within the past year. Used data included: demographics, labs, encounters, problem list, echocardiography reports, lab reports, and current medication list. Developed an information extraction system (structured and unsructured) based on text mining to identify patients for clinical trials recruitment	1
Kaspar et. al	2018	Germany	CHF	Algorithm Development	Develop HF algorithm using EMR data	Inpatient	Würzburg University Hospital	1	0	0	1	1	0	1	0	1	Diagnostic codes, structured data elements, and unstructured elements combined	Chart Review	0.5 to 0.92		0.71 to 0.96			Compare performance of ICD-based diagnosis in detecting heart failure against a) algorithms that integrate various sources of the hospital information system and b) physician-based reference standard	Medical Department I of the Würzburg University Hospital. Study used ICD codes, the discharge letter, and the echocardiographic report.	ICD codes, procedures as codes of the German procedure classification, semi-structured form (e.g., echocardiography, cardiac catheterization), and discharge letter. Algorithm included LVEF <= 45, presence of ICD diagnoses, and text searches within discharge letter (HF-related keywords)	0
Koudstaal et. al	2017	UK	CHF	Epidemiology Analysis	Assessing prognostic burden of HF in primary care	Primary Care	CALIBER Programme	1	0	0	0	0	0	0	0	0	Read and ICD-codes	Not indicated						Assess the distribution of HF across levels of healthcare, and the prognostic differences or patients with HF in primary care or hospital admissions, or both	CALIBER programme: linked data from primary care, hospital admissions, and death certificate.	HF Diagnosis based on READ codes for CPRD or ICD 9/10 for ONS/HES	0
Kurgansky et. al	2020	USA	CHF	Epidemiology Analysis	Assessing if pulse rate is associated with mortality and outcomes	Inpatient	Veterans Affairs	1	0	0	1	0	0	0	0	0	ICD-10 codes and LVEF <35% defined as HF	Not indicated						Identify a large, national, real-world cohort of HFrEF to examine the association of pulse rate and outcomes using statistical modelling.	Veterans Affairs (VA) national electronic health records; used data included demographics, labs, and medications	ICD-9 code for HF (428.xx) and LVEF <= 35. Analysis included GEE based negative bionmial model, poisson models fit for baseline. ultivariable models adjusted for age, gender, race, body mass index (BMI), estimated glomerular filtration rate (eGFR), serum potassium, serum sodium, use of angiotensin receptor blockers (ARBs), angiotensin converting enzyme inhibitors (ACEIs), nitrates, statins, aldos…	0
Lindmay et. al	2019	Sweden	CHF	Epidemiology Analysis	Assess HF epidemiology and diagnosis in Sweden	Inpatient	Uppsala and Västerbotten; linked EMR with register data	1	0	0	1	0	0	0	0	0	ICD-10, combined with local echo data (for HFrPF and HFpEF)	Not indicated						Examine the trends in heart failure (HF) epidemiology and diagnostic work-up in Sweden	Data extracted from National Patient Register (NPR), the National Dispensed Drug Register, and the Cause of Death Register, as well as from EMRs and local echocardiography (echo) registries	Adults with > 2 ICD-codes defined as incident HF. After cohort was assembled using HF definition - the data was descriptively analyzed and Cox and Fine and Grey statistical models were fit.	1
Magnusson et. al	2017	Sweden	CHF	Algorithm Development	Validating the accuracy of ICD code in the national register	Inpatient and Outpatient	Swedish National Patient Register	1	0	0	0	0	0	0	0	0	ICD-10 code	Chart Review			0.682			Validate diagnostic codes for hypertrophic cardiomyopathy, analyze misclassfications, and estimate the prevalence of HCM	Uppsala Akademiska Sjukhus university hospital in Sweden	HCM-related codes 142.1 and 142.2 identified in the cohort. Validation of diagnostic codes using the medical records was performed by a cardiologist	1
Navaneethan et. al	2011	USA	CHF	Registry Development	develop an electronic health record (EHR)-based CKD registry, assess nephrology related disease diagnoses	Primary Care	Cleveland Clinic	1	0	0	1	0	0	1	0	0	ICD-9	Chart Review	0.87	1	1	0.85		Developed an electronic health record (EHR)-based CKD registry at the Cleveland Clinic and validated comorbid conditions.	Cleveland clinic EPIC EHR. Demographic, clinical, and laboratory data extracted	ICD-9 code used to define CHF. Sensitivity, specificity, PPV, and NPV calculated. CKD patient cohort assembled using lab (i.e. serum creatinine, eGFR, and ICD-9 code).	0
Ng et. al	2016	USA	CHF	Prediction Modelling	HF prediction using Longitudinal EMR data	Primary Care	EMR	1	0	0	1	0	1	0	1	0	Qualifying ICD-9 Codes for HF with a minimum of 3 clinical encounters occurring within 12 months of each other	Data divided into training and validation datasets; included medication, demographics, imaging, vitals, Framingham symptoms					0.60 to 0.85	Examine the machine learning models trained to detect prediagnostic heart failure in primary care patients using longitudinal electronic health records data.	Geisinger Clinic health system. Data included diagnoses (e.g. ICD), medications, laboratories, demographics, cardiovascular imaging orders, vitals, and Framingham HF signs and symptoms)	ICD-9 codes for HF with a minimum of 3 clinical encounters occurring within 12 months of each other. Classfiiers included random forest, support vector machine, k nearest neighbor, decision tree, logistic regression, and L1-regularized logistic regression.	1
Pakhomov et. al	2007	USA	CHF	Algorithm Development	Develop HF algorithm using ICD-codes and unstructured notes	Inpatient	Mayo Clinic	1	0	0	0	1	0	1	1	1	ICD-codes, combined with NLP, and machine learning	Chart Review	0.56 to 0.816	0.960 to 0.978	0.493 to 0.822			Validate 2 approaches to rapid prospective identification of patients with HF. One approach uses NLP of the EMR; the other uses predictive modeling.	Mayo Clinic; clinical notes and diagnostic code used	NLP system first developed and evaluated against ICD-9 HF standard, predictive modelling compared HF-notes against non HF notes. Manual record review also used in additional validation	0
Panahiazar et. al	2016	USA	CHF	Algorithm Development	Use EMR data to assess the performance of Seattle Heart Failure Model	Inpatient	EMR	1	0	0	1	0	0	0	1	0	Four criteria; 1) HF based on ICD-9 CM, 2) EF less than 50% within one month, 3) Another EF between 6 to 15 month, 4) 4) no prior diagnosis of CAD, myocarditis, severe valvular disease, infiltrative cardiomyopathy	Data divided to training and validation data. Data components include Labs, Medications (ACE, ARBs, Beta-blockers), demographics (age, gender ethnicity, race), echocardiogram (EF), vital signs (e.g. bp, bmi)						Assess Seattle Heart Failure Model, and develop a risk prediction model using machine learning techiniques that applies routine clinical care data.	Demographics, labs, medications, 26 comorbidities (identified via ICD-9)	ICD-9 code (428.xx), EF <= 50 within 2 month, no prior diagnosis of coronary artery disease, myocarditis, infiltrative cardiomyopathy, and severe valvular disease	0
Patel et. al	2018	USA	CHF	Algorithm Development	Heart failure with preserved ejection fraction	Inpatient	EMR	1	0	0	1	1	0	1	0	1	ICD-9 code of HF, with ³50% EF; and either BNP or NT-pro-BNP or diuretic use within one month of HF	Physician chart review	0.88	0.96	0.96	0.87		Develope a sensitive, highly specific algorithm for detecting HFpEF in a large national database.	VA Boston Healthcare System	Phenotyping algorithm required 1) ICD code 428.xx, 2) BNP or NT pro-BNP or diuretic usage within one month of HF diagnosis, echocardiogram availability, and EF >= 50	0
Pike et. al	2016	USA	CHF	Prediction Modelling	Not per say about HF definition; but more so about prediction of HF risk using established algorithms	Inpatient	EMR, incorporated into Mayo Clinic Biobank	1	0	1	1	0	0	0	0	0	Compared QRISK II to Framingham Risk Score and atherosclerotic cardiovascular disease (ASCVD); EMR data included demographic, lab tests, blood pressure, comorbidities,						0.63 to 0.71	Compare the performance of the research cohort based scores, ASCVD and FRS, to the electronic health data-based QRISKII score	Mayo Clinic Biobank. Data elements included demographic data (including date of birth and sex), laboratory test data for total cholesterol (mg/dL) and HDL cholesterol (mg/dL), systolic blood pressure (mmHg) and hypertension treatment, ICD-9 code used to identify history of comorbidities. he Rochester Epidemiology Project (REP) housing data used as surrogate for Townsend score of deprivation in th…	Our definition of CVD events included angina pectoris, acute MI, CHD (ICD9 410-414), chronic ischemic cerebral infarction, stroke, and transient ischemic attack (TIA) (ICD9 430-435). Risk scores were applied in the same way they are used in clinical practice.	0
Rasmy et. al	2018	USA	CHF	Algorithm Development	Validating the RETAIN model using CERNER database; data extracted using diagnostic/surgical and RETAIN model assessed	Inpatient	Cerner Health Facts	1	0	0	0	0	0	0	1	0	ICD code used for diagnosis and, surgical procedure	7:1:2 ratio used for training, validation, and test dataset					0.751 to 0.822	Evaluate an RNN model, RETAIN, over Cerner Health Facts® EMR data, for heart failure onset risk prediction.	Cerner Health Facts® EMR data. Used all 10 hospitals that have at least 500 beds, provide care to acute cases, and have an HF cohort more than 18,000 patients (cases and controls combined) to evaluate the generalizability of RETAIN. Divided the patient cohorts into training, validation, and test sets with a ratio of 7:1:2 for each hospital.	HF defined as: at least three HF encoiunters within 12 month and >=50 years old when first HF diagnoses. Medical diagnoses, surgical procedures, medicatinon, and Clinical Classification Software (CCS) codes, and demographic covariates	1
Shameer et. al	2016	USA	CHF	Prediction Modelling	Readmission prediction using Naïve Bayes Model for HF Readmission	Inpatient	EMR	1	0	0	1	0	0	0	1	0	The principal diagnosis of heart failure using the CMS directive was used to compile HF patients. Readmission case defined as any subsequent readmission within 30 day. Data components include ICD-9/IMO codes, procedures (ICD-9, SNOWMED-CT, CPT), Medications, and Vitals	70% of the data used for training dataset, 30% for validation					0.50 to 0.78	Develop a data-driven, electronic-medical record-wide (EMR-wide) feature selection approach and subsequent machine learning to predict HF readmission probabilities.	1,068 individuals admitted to Mount Sinai Heart service. Extracted data included: Diagnoses code (n=1763), medications (n=1028), labs (n=846), procedures (n=564), and vital signs (n=4)	Used feature selection and reduction to reduce down to 105 predictor variables. Machine learning model was then fitted.	0
Stalhammar et. al	2014	Sweden	CHF	Epidemiology Analysis	Assess resource use and cost of those with HFpEF	Primary Care	Primary Care EMR	1	0	0	1	0	0	0	0	0	ICD-code and LVEF used to define HF	Not indicated						Evaluate resource use and associated costs with patients with HF in Sweden	Electronic medical records (EMR) of 31 primary care centers in Uppsala County, Sweden. Data linked to Swedish prescription registry. Extracted demographics (EMR), prescriptions (Registry), Swedish cause of death registry to obtain information on outpatient/inpatient visits, medication use, and mortality	HFPEF defined if patients had a documented LVEF >50% within 3 month. Cost calculation then followed the selected cohort.	0
Sun et. al	2012	USA	CHF	Algorithm Development	Paper focused on creating a hybrid system identifying HF risk factors that combines knowledge driven and data driven strategies	Primary Care	EMR (EPIC)	1	0	0	1	0	0	0	1	0	1) Diagnosis appearing on the problem list at least once, 2) HF diagnosis appeared in the EMR for two outpatient encounters, 3) at least two medications, prescribed with an associated ICD-9 diagnosis of HF, 4) HF diagnosis appearing on one or more outpatient encounters and at least one medication prescribed with associated ICD-9 HF code	5-fold cross validation using the entire dataset					0.55 to 0.75	Propose a framework for enhancing knowledge-based risk factors with observational data.	Geisinger’s Enterprise data on all primary care patients. Cases and controls derived from 20 million records from 2003 to 2010. Extracted data include: Diagnosis, medication, symptoms derived from clinical notes, and lab results.	HF defined as: (1) appearing on the problem list at least once; (2) appeared in the EHR for two outpatient encounters; (3) at least two medications prescribed with an associated ICD-9 diagnosis of HF; or (4) appearing on one or more outpatient encounters and at least one medication prescribed with an associated ICD-9 diagnosis for HF. Data-driven observational data identified risk factors were ad…	0
Taslimitehrani et. al	2016	USA	CHF	Prediction Modelling	Development of an statistical modelling approach called Contrast Pattern Aided Regression (CPXR). HF survival risk models using CPXR on an EMR dataset. Mostly focused on mathematics.	Inpatient	EMR	1	0	0	1	0	0	0	0	0	1) ICD-9 CM (428.x), 2) EF less than 50% within two month, 3) no prior diagnosis of CAD, myocarditis, severe valvular disease, infiltrative cardiomyopathy	Not indicated	0.5 to 0.7		0.2 to 0.66			To develop and validate prognostic risk models to predict 1, 2, and 5 year survival in heart failure (HF)	EHR data on 119,749 patients admitted to Mayo Clinic between 1993 and 2013.	HF cohort criteria: A diagnosis of HF based on the ICD9-CM code (428.x). An EF measurement of 650% within two months of HF diagnoses. No prior diagnosis of coronary artery disease, myocarditis, infiltrative cardiomyopathy and severe valvular disease. Authorization to access EHR data for research. After selecting the cohort, applied Contrast Pattern Aided Logistic Regression for risk prediction.	0
Thomas et. al	2020	USA	CHF	Epidemiology Analysis	Assessing clinical characteistics and outcome of HF and methamphetamine abuse patients	Inpatient	UCSD EMR	1	0	0	1	0	0	1	0	0	Presence of ICD-9 code for HF (428) and/or an elevated serum brain natriuretic peptide (BNP; >99 pg/mL) or N-terminal pro-BNP (>449 pg/mL)	Chart Review						Evaluate characteristics and outcomes for patients with methamphetamine-associated heart failure	UCSD health-care system. Abstracted ICD-9 diagnosis codes, results of urine drug toxicology and serum natriuretic peptides. Demographics, labs, and comorbidiies also extracted.	HF defined as as the presence of ICD-9 code for HF (428) and/or an elevated serum brain natriuretic peptide (BNP; >99 pg/mL) or N-terminal pro-BNP (>449 pg/mL). Once study cohort was assembled, descriptive statistics undertaken on clinical characteristics and outcomes.	0
Tison et. al	2018	USA	CHF	Algorithm Development	Develop and validate computable phenotype algorithms to identify patients with prevalent HF	Inpatient	Mayo Clinic and Olmsted Medical Center	1	0	0	1	0	0	1	0	0	ICD-code, NT-proBNP, and medication used	Chart Review	0.454 to 0.787	0.989 to 0.998	0.682 to 0.865	0.990 to 0.994		Develop and validate computable phenotype algorithms to identify patients with HF using standardized data elements from PCORnet Common Data Model	Olmsted County residents in PCORnet CDM.	HF patients identified by manual review of the medical record prior to or within 2 years after the index date. Index date was defined as the date of the first ICD-9 code of any type. Combinations of HF diagnosis codes, medications, and NT-proBNP used for HF algorithm development.	0
Vijayakrishman et. al	2014	USA	CHF	Epidemiology Analysis	Documentation of FR score signs and symptoms using NLP on EMR. The goal of the paper was to use NLP on EMR to identify FR indicators	Primary Care	EMR (EPIC)	1	0	0	1	1	0	0	0	1	1) Diagnosis appearing on the problem list, 2) HF diagnosis appeared in the EMR for two outpatient encounters, 3) at least two medication prescribed with the ordering associating that medication order with ICD-9 diagnosis, 4) HF diagnosis appearing on one or more outpatient encounters and at least one medication prescribed with an associated ICD-9	Previously validated as part of Geisinger Clinic’s involvement in a Centers for Medicare & Medicaid Services (CMS) pay-for-performance pilot.						Identify the documentation of the signs and symptoms of HF in the years preceding its diagnosis using a developed text and data analytics tool	Geisinger Health System primary care clinics.	HF defined as 1) diagnosis appearing on the problem list at least once; 2) appeared in the EHR for two outpatient encounters; 3) at least two medications prescribed with the ordering provider associating that medication order with an ICD-9 diagnosis of HF; or 4) aappearing on one or more outpatient encounters and at least one medication prescribed with an associated ICD-9 diagnosis for HF. NLP al…	0
Wang et. al	2015	USA	CHF	Algorithm Development	Goal was to develop CHF case finding algorithm, testing, and prospectively validating it.	Other	EMR	1	0	0	1	1	0	1	0	1	1) EMR analyses of pt encounters with CHF ICD 9 code, 2) NLP-based case finding based on knowledge base and de-noised dictionary	Manual Chart Review Gold Standard dataset created	0.64 to 0.69	0.988	0.914 to 0.920	0.932 to 0.941		Identify CHF cases from both EMR codified and natural language processing (NLP) found cases.	Maine Health Information Exchange (HIE) patients. 35 hospitals, 384 federally qualified health centers, and over 400 ambulatory practices connected. Data included 100 different types of clinical reports including history/physical reports, discharge summaries and emergency reports.	CHF identified utilizing the Clinical Classification Software (CCS) single-level diagnosing group and ICD code. Two phases: (1) the EMR database analyses of patient encounters with the CHF ICD9 codes; (2) NLP-based case finding analyses based on our knowledge base and de-noised dictionary. Clinical terms identified via SNOMED CT, ICD-9, mapping between ICD-9-CM and SNOMED CT, Medical Subject Head…	0
Wang et. al	2015	USA	CHF	Algorithm Development	Goal of paper to predict onset of HF with a particular focus on how prediction accuracy varied in relation to time with analysis	Primary Care	EMR (Epic)	1	0	0	1	1	0	0	1	0	First phase: 1) HF diagnosis (or an associated ICD-9) appeared in a minimum of 3 clinical encounters within 1.5 years of each other, 2) Age between 50 to 85 at the time of HF diagnosis. Second phase: Unstructured: 1) progress notes specific to Framingham HF signs & symptoms, and to left ventricular ejection fraction, 2) Structured: diagnosis, clinical measures, labs, medication orders, image orde…	10 fold cross validation					0.65 to 0.83	evaluate the EHR structured data (diagnoses, clinical measures, labs, medication orders, image orders and hospitalizations) and unstructured data from progress notes that was specific to Framingham HF signs and symptoms and to left ventricular ejection fraction (LVEF).	Geisinger Clinic. Nested case-control study design. 1685 HF cases selected, up to 10 eligible clinic-, sex-, and age-matched (in 5-year age intervals) controls were selected for each incident HF case	HF defined as: 1) HF diagnosis (or an associated ICD-9 diagnosis of HF) appeared in a minimum of three clinical encounters within 1.5 years of each other. 2) Age was between 50 and 85 at the time of HF diagnosis. 3) The time between the first primary care physician visit and the HF diagnosis date was greater than 1.5 years. Information gain used to extract top featues, and random forest classifie…	0
Wu et. al	2010	USA	CHF	Algorithm Development	Compared SVM, Boosting, and Logistic Regression Models	Primary Care	EMR (Epic)	1	0	0	1	0	0	0	1	0	1) HF diagnosis appearing on the problem list at least once, 2) HF diagnosis appeared in the EMR for two outpatient encounters, 3) at least two medication prescribed with the ordering associating that medication order with ICD-9 diagnosis, 4) HF diagnosis appearing on one or more outpatient encounters and at least one medication prescribed with an associated ICD-9. Restricted to age 50-79. Demogr…	10-fold cross validation using the same dataset					0.5 to 0.8	Model detection of heart failure more than 6 months before the actual date of clinical diagnosis using machine learning techniques applied to EHR data.	Geisinger Clinic primary care patients. Case-control study design employed. Extracted data include demographics, health behavior, use of care (i.e. ambulatory care), clinical measures, labs, echo, imaging, and prescription order for antihypertensives	HF defined as: (1) heart failure diagnosis appeared on the problem list at least once; (2) heart failure appeared in the EHR for 2 outpatient encounters, indicating consistency in clinical assessment; (3) at least 2 medications were prescribed with an associated ICD-9 diagnosis of heart failure; or (4) heart failure appeared on 1 or more outpatient encounter and at least 1 medication was prescrib…	0
Xu et. al	2020	Canada	CHF	Algorithm Development	Develop HF algorithm using linked administrve and EMR data	Inpatient	EMR (SCM)	1	1	0	1	1	0	1	1	1	1) ICD algorithm, 2) Strcutured EMR algorithm, 3) unstructured algorithm, and 4) combination of 1, 2, or 3	Chart Review						Enhance the ICD algorithm for HF definition by incorporating comprehensive information from EMRs.	2,106 inpatients in Calgary, Alberta, Canada. Extracted EMR data include labs, discharge summaries, and ICD-data	HF: ICD-9 algorithm, lab , keyword search algorithm looking for HF-specific terms, a machine learning–based HF concept (HFC) algorithm, EMR structured data based algorithm, and combined algorithms (the ICD and HFC combined algorithm). NLP applied on discharge summaries using cTAKES.	0
Yang et. al	2019	USA	CHF	Algorithm Development	Study aimed to predict HF among Cancer patients using machine learning techniques	Inpatient	EMR (Epic)	1	0	0	1	0	0	0	1	1	1) ICD code, 2) CAID before HFOD , 3) at least one medication or procedure	Not indicated	0.7347 to 0.8546	0.7692 to 0.8657			0.8314 to 0.9077	Predict cancer patients developing heart failure after cancer diagnoses.	Cancer patients from the University of Florida Health (UF Health) Integrated Data Repository (IDR). The extracted EHR data contains patient demographics, diagnoses in both the International Classification of Disease version 9 (ICD-9) and the International Classification of Disease version 10 (ICD-10), medications in RXNORM codes, and procedures in CPT codes.	Defined the heart failure onset date (HFOD) as the first encounter date of three consecutive heart failure diagnosis encounters occurred within 12 months - following Choi et. al and Rasmy et. al. LR, RFs, SVMs, and Gradient Boosting (GB) for heart failure prediction among cancer patients.	1
Zhang et. Al	2018	USA	CHF	Algorithm Development	Identyfing NYHA classification in EMR	Inpatient	University of Minnesota Academic Health Center	1	0	0	0	0	0	0	0	0	ICD code defined; no performance metrics reported on the code	for ML after HF cohort selection: Reference standard of clinical notes with their associated NYHA classes created						Explores the possibility of monitoring Cardiac Resynchronization Therapy effectiveness as measured by NYHA class	Clinical data documented between December 1, 2011 and January 1, 2016 by Fairview Health Services (FHS). Clinical notes extracted.	1) retrieved EHR data for heart failure patients; 2) identified sources of NYHA classifications; 3) selected local diagnosis (ICD-9) codes that corresponded to an NYHA classification; 4) retrieved clinical notes with explicit mentions of NYHA; 5) collected a subset of clinical notes as reference standard; 6) developed and evaluated NLP methods. BioMedical Information Collection and Understanding …	1

## Sheet: MI
Study Characteristics									Databases		EMR Data Type				AI Technique				Algorithm Performance Metrics					Additional Details	Methods
Author	Year	Country	Disease	Study Classification	Overall Description	EMR Setting	Data Source	Diagnostic Code (e.g. ICD)	Administrative Database	Other Databases	Structured (e.g. Labs, Medicatons)	Unstructured (i.e. Free-text)	Imaging data	Chart Review	ML	NLP	Phenotyping Summary	Validation Methodology	Sensitivity	Specificity	PPV	NPV	AUC	Case Definition Purpose	Data Sources and Elements	Study Methods	Data Quality (including mention in limitation)
Ammann et.al	2018	USA	MI	Epidemiology Analysis	Calculate PPV of AMI in SDD (linked EMR and admin data) using ICD algorithm	Inpatient	Sentinel Distributed Database	1	1	0	0	0	0	1	0	0	ICD-9 Codes used to define AMI	Chart review			0.75			Report on the results of a chart validation study of potential AMI cases	Sentinel Distributed Database; longitudinal, patient-level medical and prescription data	ICD code of 410.x1 or 410.x0 that originated from an inpatient hospital encounter. Data extracted and compared against manual chart review. Calculated PPV estimates for secondary and position-unspecified inpatient AMI diagnosis codes recorded in the SDD.	0
Ando et. al	2018	Japan	MI	Epidemiology Analysis	Calculate PPV of AMI in Japanese hospital data	Inpatient	Inpatient EMR	1	0	0	0	0	0	1	0	0	ICD-9 Codes used to define AMI	Chart review			0.825 to 0.938			Examine whether the PPV differs between claims in the Diagnosis Procedure Combination case mix scheme (DPC claims) and in non-DPC claims.	All patients hospitalized at a large tertiary-care university hospital between January 1, 2009 and December 31, 2011 who had an inpatient claim	ICD-10 and DPC code for AMI. PPV estimated following a chart review by a cardiologist. Chart review : definite AMI was defined as the condition satisfying one of the 5 criteria: (i) detection of the rise and/or fall of cardiac biomarkers accompanied by ischemic symptoms, electrocardiographic (ECG) change or imaging evidence; (ii) sudden unexpected cardiac death; (iii) percutaneous coronary interv…	0
Backenroth et. al	2016	USA	MI	Epidemiology Analysis	Assess causal effect of drug reaction on health outcomes of interest using case-control study design	Inpatient	EMR	1	0	0	0	0	0	1	0	0	AMI defined using ICD-9 Codes	Case only included if their first ICD-9 code matches OMOP’s list coinciding with an inpatient admission for notes					0.77 to 0.93	Demonstrate that data on comorbidities and automatic variable selection strategies for selecting confounders can better control confounding within a case-control study design and provide a more solid basis for inference regarding the causal effects of drugs	i) structuredmedication data obtained using the MedLEE natural language processing system from admission and discharge notes for inpatient visits, ii) coded demographic information and iii) diagnosis codes from the International Statistical Classification ofDiseases and Related Health Problems, Version 9 (ICD-9 codes)	OMOP's definition of the outcomes, which consists ofa list of ICD-9 codes, used to define case and control populations. Drug used by each patient was identified, followed by comorbidities identifcation. Aftewards, confounding variables were controlled for using LASSO and causual effect of drug on MI estimated using logistic regression.	1
Bent-Ennakhil et. al	2018	Norway	MI	Epidemiology Analysis	Calculate incidence of CVD using Primary Care EMR data	Primary Care	Primary Care EMR	1	0	1	0	0	0	0	0	0	ICD-10 codes used to define CVD	Not indicated	0.71 to 1.0	0.97 to 0.99	0.80 to 0.94	0.98 to 1.0		Identify incidence of cardiovascular diseases (CVD) and type-2-diabetes in patients with psychiatric disorders.	Patient data from 20 primary care EMR, linked to patient register, cause of death register, and drug dispense register	ICD code used to define MI. Descriptive statistics used to identify prevalence	0
Bjerking et. al	2016	Denmark	MI	Epidemiology Analysis	Matched cohort (epidemiological) study of patients with first-time AMI looking at clinical presentations and other factors	Inpatient	EMR	1	0	0	1	0	1	1	0	0	Collected components include 1) index admission, 2) risk factors, 3) comorbidities, and 4) ECG findings, 5) clinical presentation, 6) in-hospital medication, and 7) blood test results	Multiple data abstractors, obtained data compared.			0.935			Identify predictors of diagnostic coronary angiography	Designed as a matched cohort study. 250 female cases matched to a male control on age and availability of cardiac invasive facilities at the index hospital. Extracted data included 1) index admission, 2) risk factors, 3) comorbidities, 4) electrocardiographic (ECG) findings, 5) clinical presentation, 6) in-hospital medications, and 7) blood test results.	ICD code for AMI (I21-I21.9) in the Danish National Patient Register	0
Coloma et. al	2013	Multiple	MI	Algorithm Development	Identify PPV of using codes and free text in identifying AMI	Primary Care	IPCI, HSD, and Aarhus	1	1	0	1	0	0	1	0	0	Database specific codes; ICPC codes, and ICD-10. Free-text search using specific key words	Chart Review			0.13 to 1.00			Evaluate positive predictive value (PPV) of different disease codes and free text in identifying acute myocardial infarction (AMI)	EU-ADR database network; Validation of AMI case identification was performed in three of these databases: (1) Integrated Primary Care Information (IPCI, the Netherlands); (2) Health Search/CSD Patient DB (HSD, Italy) and (3) Aarhus University Hospital Database (Aarhus, Denmark).	AMI defined using hospital discharge diagnoses codes or general practitioner diagnoses. Mapping and harmonizing event data based on medical concepts derived from the Unified Medical Language System. Manual chart review conducted, and PPV calculated as part of statistical analysis.	1
Cross et. al	2013	USA	MI	Epidemiology Analysis	Assessing the use of EMR-based biorepositories for biomarker validation.	Inpatient and Outpatient	Biorepositories of linked EMR data	1	0	1	1	0	0	0	0	0	Incident AMI: had greater than 2 mentions of ICD-9 in inpatient, speciality, or problem-list. Assessed problem lists, medication, procedure codes, and billing records. Developed a NLP algorithm that uses structured and unstructured EMR components.	10-fold cross validation used	0.286 to 0.927	0.517 to 0.925	0.08 to 0.289			Test biomarkers by combining 2 population-based biorepositories with linked electronic health records	MyCode Biobank of the Geisinger Health System and Personalized Medicine Research Project of the Marshfield Clinic. EHR included inpatient, specialty, and primary-care encounters; problem lists; medication and procedure orders; and billing records.	greater than 2 mentions of ICD-9 410.xx or 411.xx (excluding old infarcts) in inpatient, specialty, or problem-list contexts on or after the cohort entry date. Exploratory multivariate logistic regression fitted on extracted data elements, followed by stepwise logistic regression to select significant effects for the parsimonious model. Ten-fold CV used to prevent overfitting.	0
Findlay et. al	2018	UK	MI	Epidemiology Analysis	Implement record linkage (e-Regristry) and evaluate service and outcomes	Inpatient	e-Registry; regional network in Glasgow	1	0	0	0	0	0	1	0	0	ICD-10 codes used to define AMI	Established clinical quality assurance procedure reviewed the charts						implement secondary care electronic record linkage and evaluate this e-Registry in terms of patterns of service delivery and 1-year outcomes	Existing electronic hospital records were linked to create episodes of care using (i) a patient administration system, (ii) invasive cardiovascular procedure referrals, and (iii) a catheter laboratory record.	ICD-10 code used to define MI. Diagnoses were hierarchically classified as ST-elevation myocardial infarction, non-ST-elevation myocardial infarction, nspecified myocardial infarction, unstable angina. Chart review conducted to assess the quality of the data. Descriptive statistics and relevant statistical tests carried out on the collected service delivery and 1-year outcomes data	1
FitzHenry et. al	2013	USA	MI	Algorithm Development	Looked at 9 post-operative complications, including AMI, sepsis, pneumonia, pulmonary embolism, and others	Inpatient and Outpatient	VASQIP	1	0	0	1	1	0	1	1	1	Unstructured: Discharge summary, imaging, clinical progress notes. SNOWMED CT utilized for concepts. Presence of ICD-9 code during hospitalization or primary cause of death being reported as due to MI on Medicare death notification record.	VASQIP outcome results, charts reviewed.	0.88 to 0.90	0.89 to 0.90				build electronic algorithms using a combination of structured data and natural language processing for safety surveillance of nine post-operative complications.	Veterans Integrated System Network; study cohort included 45,159 surgical procedures on 33,565 patients from 1999 to 2006 at six VA medical centers. Structured data: surgical complication outcomes obtained from the VASQIP program and demographics, vital signs, clinical laboratory, and pharmacy documentation in free text notes. Notes included imaging, discharge summary, operative, andclinical prog…	VASQIP defined criteria used to define post-operative complications. Free-text notes: Mapped to SNOMED CT concepts using the Multi-threaded Clinical Vocabulary Server Natural Language Processing program. The complications identified by POEM were compared to the reference standard to calculate sensitivity and specificity.	1
Floyd et. Al	2016	USA	MI	Algorithm Development	Assess sensitivity and PPV of ICD code for AMI	Inpatient	VA Puget Sound Health Care System	1	0	0	0	0	0	1	0	0	ICD-9 code used to define AMI	Chart review by two physicians	0.89		0.8			Assess sensitivity of ICD codes for all true events and the accuracy of coding algorithms for prevalent disease status at baseline	Veterans with type 2 diabetes who initiated insulin therapy while receiving regular care from the VA Puget Sound Health Care System.	ICD-9 codes extracted from inpatient and outpatient encounters. Two algorithms applied: one that included only ICD-9 codes, and one that included either ICD-9 codes or a filled prescription for nicotine replacement therapy or the smoking cessation drug. Acute MI events during follow up were identified from hospitalizations with an ICD-9 code for acute MI. Statistical and descriptive analysis cond…	0
Goldstein et. al	2015	USA	MI	Algorithm Development	Nested case-control design and fitted 11 mixed models to assess 11 lab markers as useful clinical predictors	Inpatient and Outpatient	US Renal Data System and DaVita Inc.	1	1	0	1	0	0	0	0	0	EMR lab components include regularly collected laboratory measure, MINAP: cardiac markers & electrocardiogram	3677 individuals in testing set, 1092 individuals in validation set			0.969			Present an analytic procedure to detect clinically meaningful markers of acute myocardial infarction	United States Renal Data System (USRDS) and the EHR from DaVita, Inc. Study cohort of patients with end stage renal disease undergoing hemodialysis. EMR data: detailed session level information on patient dialysis session, laboratory values, hemodynamic metrics.	MI: the presence of an ICD-9 code of 410, primary cause of death being reported as due to MI (Code 2 or 23) on the death notification record to Medicare. utilized a nested case-control study. Then used mixed model approach to identify meaningful biomarkers	0
Herrett et. al	2014	UK	MI	Clinical Decision Support	Measured ischaemic presentations before AMI. Prospective study	Primary Care	CALIBER, linked MINAP & HES to EMR	1	1	0	1	0	1	0	0	0	GPRD: Read Codes, HES/ONS: ICD-10 codes	Not specified						Compare patients with and without prospectively measured ischaemic presentations before AMI	Cardiovascular disease research using Linked Bespoke studies and Electronic health Records (CALIBER). Data elements included age, sex, ethnicity, deprivation, risk factors and primary care consultation rate. smoking, hypertension, total serumcholesterol, HDL cholesterol, diabetes status, blood pressure lowering, lipid lowering, and antiplatelet medication prescriptions	MINAP using cardiac markers and electrocardiogram findings, Read codes in GPRD, ICD-10 codes in HES and ONS mortality data. Statistical analysis conducted to assess difference between cohorts	0
Hivert et. al.	2009	USA	MI	Prediction Modelling	Identifying at-risk patients for targeting interventions in primary care	Primary Care	Primary Care network affiliated with MGH	1	0	0	1	0	0	1	0	0	1) One inpatient diagnosis code or two outpatients for CAD or MI, 2) CPT billing codes for CABG or percutaneous insertion of intracoronary stent, 3) Evidence of MI by elevated troponin T (greater than 0.09 ng/ml).	Chart Review (100% sensitivity and 97% specificity for CHD)	1	0.97				Assess whether risk factor clustering identified in EHR data identifies increased-risk people who might subsequently benefit from prevention interventions	the MGH Primary Care Practice-Based Research Network (12 outpatient practices)'s Research Patient Data Repository. Data elements include: physical examination, medication lists, problem lists, clinical laboratories, demographic information including race, insurance status, home zip code, and health care utilization and cost information.	1) one inpatient diagnosis code or two outpatient diagnosis codes for either coronary artery disease or myocardial infarction (ICD-9 codes 410.x through 414.x and 429.2); 2) Current Procedural Terminology (CPT) billing codes for coronary artery bypass grafting (CABG) or percutaneous insertion of an intracoronary stent; and/or 3) Evidence of myocardial infarction by elevated troponin T (greater th…	1
Mahler et. al	2018	USA	MI	Implementation Analysis	Assessing whether an implementation of HEART pathway in emergency department patients reduces 30-day readmission, death and MI rate	Inpatient	Inpatient EMR	1	0	0	1	0	0	0	0	0	Case definition for HEART pathway algorithm includes ECG, history of CAD, HEAR score, and troponin (labs) level. MI and coronary revascularization were determined from diagnosis, procedures, and claims codes. ICD-9 codes. Study restricted to those with troponin T level of 0.03 ng/mL or higher.	Not specified	0.983	0.399	0.135	0.996		Determine whether implementation of the HEART Pathway is safe and effective among ED patients, implementaiton study in three sites	Pre and Post-implementation study in 3 hospitals in North Carolina: Wake Forest Baptist Medical Center, Davie Medical Center, and Lexington Medical Center. Collected data: patient demographics, past medical history, cardiovascular risk factors, comorbidities, troponin results, provider’s HEART Pathway assessments, disposition, diagnoses (including myocardial infarction), and vital status	Compared risk stratification of ED patients with acute chest pain before and after implementation of the HEART Pathway accelerated diagnostic protocol. Patients during the protocol strafiied into low, non-low risk and assessed. Outcome of interest was was hospitalization rate at 30 days.	1
Manemann et. al	2015	USA	MI	Epidemiology Analysis	Measured incidence of acute coronary syndrome (ACS), evaluate recent temporal trends, and survival after ACS	Inpatient	REP, linked medical records	1	0	1	1	1	1	0	0	1	ECG used to classify definite, probable, suspect, or no infarction	Used study set criteria and by the Braunwald classification						Measure the incidence of acute coronary syndrome (ACS), defined as first ever myocardial infarction or unstable angina, determine if survival after ACS has changed over time and differs by type.	Rochester Epidemiology Project (REP); All patients admitted to Mayo Clinic Hospital — Rochester between January 1, 2005 and December 31, 2010 who had a troponin T level of 0.03 ng/mL or higher and were assigned diagnoses compatible with MI were identified. Data elements included: diagnoses of hypertension, hyperlipidemia, diabetes, heart failure, chronic obstructive pulmonary disease, familial co…	ICD code for MI. The presence or absence of a change (rise or fall) between any two troponin T measurements was defined by a difference of at least 0.05 ng/mL. Descripive statistics used to calculate the incidence	0
Murff et. al	2011	USA	MI	Epidemiology Analysis	Apply NLP algorotihm for detecting postoperative complications	Inpatient	6 Veterans Health Administration (VHA) medical centres	0	0	0	0	1	0	1	0	1	SNOWMED-CT applied for NLP	VASQIP identified reference standard	0.91	0.95				Evaluate a natural language processing search–approach to identify postoperative surgical complications	VA Surgical Quality Improvement Program database. Narrative clinical notes such as discharge summaries, progress notes, operative notes, microbiology reports, imaging reports, and outpatient visit notes used.	Multi-threaded Clinical Vocabulary Server natural language processor system used as main NLP application, uses Systematized Nomenclature of MedicineClinical Terms (SNOMED-CT). NLP identified complication (i.e. MI) compared against VASQIP definition determined standard	0
Persell et. al	2009	USA	MI	Epidemiology Analysis	Automated assessment of Coronary Risk	Inpatient	Inpatient EMR	1	0	0	1	0	0	1	0	0	Patients grouped into 4 risk groups based on their 10-year risk of CAD or nonfatal MI using continuous equations derived from the Framingham Heart Study	Chart Review of random sample of 100 patients	0.81 to 0.92	0.98	0.86 to 0.94	0.98 to 0.99		Determine the accuracy of automated cardiac risk estimation and determine candidates for antiplatelet or lipid-lowering interventions.	large urban primary care group practice.	Current guideline determined the automated assessment of lipid-lowering interventions and antiplatelet medication patients into 4 cardiac risk group. A blinded physician manually reviewed the records and kappa (interater agreement) calculated.	0
Reynolds et. al	2017	USA	MI	Epidemiology Analysis	Calculate temporal incidence of AMI	Inpatient	Cardiovascular Research Network	1	0	0	0	0	0	1	0	0	AMI defined using ICD	Chart review by physicians						examined trends in hospitalized acute myocardial infarction incidence among adults older than 25 years.	Cardiovascular Research Network Cardiovascular Disease Surveillance Study; collects broad range of clinical and demographic electronic health record data. Patient demographic characteristics, relevant medical history, and clinical data collected. Information on history of cardiovascular disease and chronic lung disease, prior percutaneous coronary intervention or coronary artery bypass graft. Pre…	ICD codes 410.x0 or 410.x1 from hospital discharge records and billing claims for adults older than 25. Incident acute myocardial infarction events as the first hospitalization that occurred between 2000 and 2008 with no prior hospitalization for acute myocardial infarction. Incident rate calculated based on collected data.	0
Song et. al	2018	USA	MI	Algorithm Development	Used whole genome association models to evaluate different EHR and administrative data-based phenotyping methods	Inpatient	Inpatient EMR	1	0	0	1	1	0	0	0	1	ICD-code and NLP-processed notes combined, and structured data (billing, problem list, medication, etc)	Not indicated					0.560 to 0.625	Use genome mutation patterns to evaluate three major clinical phenotyping methods.	Partners Biobank, the Partners Research Patient Data Registry (RPDR) and Enterprise Data Warehouse. Extracted data: the billing data, problem list and a Partners team developed phenotype algorithm data elements	Billing data algorithm based on ICD-9. Developed a genetic model to predict whether patients had the disease of interest. A logistic regression was trained and odds ratio for each SNP was obtained using 472,811 SNPs as dependent variables. Principal component analysis used to adjust for population structure within the Caucasian ancestry. 5 fold cross valication used to calculate polygenic score. …	0
Tien et. al	2015	USA	Mi	Algorithm Development	Develop automated electronic search algorithm for identifying themyocardial infarction within 30 days of total hip or knee arthroplasty	Inpatient	Mayo Clinic	0	0	0	0	1	0	1	0	1	Total hip and knee registry used to derive study cohort	Chart review	1	0.99				Identify postoperative cardiovascular complications myocardial infarction within 30 days of total hip or knee arthroplasty.	Total Joint Registry (TJR) database at Mayo Clinic. Utilized elements include Chief Complaint, Diagnosis, and Impression/Report/Plan sections and laboratory results in the patient records.	Used DDQB tool to search the patient EMR records of MI complication within 30 days of total hip or knee. All synonyms, abbreviations, medical acronyms, and most common symptoms associated with each complication were entered into the tool. Manual review also conducted for comparison	0
Torabi et. al	2016	USA	MI	Algorithm Development	Case ascertaining for ACS and MI in a single institution using multiple strategies	Inpatient	EMR	1	1	0	1	0	1	1	0	0	Diagnosis made by cardiologist, if the TnT was elevated, by a cardiac specialist nurse or a non-specialist doctor. Patients who had an elevated TnT or ST segment elevation on the ECG considered to be MI.	Chart Review to verify medical diagnosis, use of loop diuretics, and troponin T						compared case ascertainment rates for myocardial infarction (MI) in a single institution using several different strategies.	hospital group in Hull and East Yorkshire. Compared MINAP (EMR) database, TnT tests, clinical criteria, and hospital coding system.	MI Coding: Acute MI was coded as I21, subsequent MI as I22, silent MI as I25.6 and complications following acute MI as I23. MINAP: medical staff caring for the patient in the light of standard investigations, including clinical history, ECG and troponin..	0
Wang et. al	2019	China	MI	Epidemiology Analysis	Nested case-control study in ED assessing the ahe associated risk factors for increased risk of ACS occurrence after upper GI hemorrhage	Inpatient	EMR	1	0	0	1	0	1	0	0	0	ACS defined as ST-segment elevation MI, non ST segment MI, or unstable angina	Not indicated						determine the risk factors associated with increased risk of acute coronary syndrome (including MI) after upper gestrointestinal hemorrhage	Shengjing Hospital of China Medical University. Nested case-control study	Cohort defined. Then multivariate conditional logistic regression models to identify risk factors	0
Zheng et. al	2014	USA	MI	Algorithm Development	Develop and evaluate a machine-learning based NLP system	Inpatient	Wochster Heart Attack Study	1	0	0	1	1	0	1	1	1	Various EMR data combined and fed into supervised ML classification algorithm	Physician manually annoatated target labels for supervised learning	0.309 to 0.616		0.28 to 0.73			Develop and evaluate a machine-learning based NLP system to automatically extract AMI related information	Worcester Heart Attack Study: contains demographics, medical history symptoms, laboratory and physiologic measures, medications, diagnostic procedures, coronary interventions, hospital length of stay, and hospital survival status.	Discharge summaries selected by ICD code for AMI. Contains symptoms, ECG findings, lab observations, ICD diagnosis, and Catheterization lab findings. Conditional Random Fields (CRFs) machine learning technique used for AMI detection, compared against physician annotation. ABNER package used for CRF	0

## Sheet: Cerebrovascular
Study Characteristics									Databases		EMR Data Type				AI Technique				Algorithm Performance Metrics					Additional Details	Methods
Author	Year	Country	Disease	Study Classification	Overall Description	EMR Setting	Data Source	Diagnostic Code (e.g. ICD)	Administrative Database	Other Databases	Structured (e.g. Labs, Medicatons)	Unstructured (i.e. Free-text)	Imaging data	Chart Review	ML	NLP	Phenotyping Summary	Validation Methodology	Sensitivity	Specificity	PPV	NPV	AUC	Case Definition Purpose	Data Sources and Elements	Study Methods	Data Quality (including mention in limitation)
Ammann et.al	2017	USA	Cerebrovascular	Epidemiology Analysis	Calculate PPV of AMI in SDD (linked EMR and admin data) using ICD algorithm	Inpatient	Sentinel Distributed Database	1	1	0	0	0	0	1	0	0	ICD-9 Codes used to define cerebrovascular diseases	Chart review			0.06 to 0.60			Report on the positive predictive value (PPV) of inpatient ICD-9-CM acute ischemic stroke (AIS) administrative diagnosis codes in the Sentinel Distributed Database	Sentinel Distributed Database; derived from insurance claims and electronic health records	ICD code for inpatient hospital encounter: 433.x1, 434.xx, or 436. Coding compared aginst manual chart review and algorithm PPV calculated comparing against the chart review.	1
Archangelidi et. al.	2018	UK	Cerebrovascular	Epidemiology Analysis	Assessing association between resting heart rate and 12 coronary, cerebrovascular, and peripheral diseases using cox models	Primary Care	CPRD (CALIBER)	1	1	0	1	0	0	0	0	0	First recorded diagnosis of most common symptomatic manifestation of cardiovascular disease, including intracerebral haemorrhage, through ICD-10 and READ, Utilized structured data; demographics, labs, medications	Not specified						determine the extent to which heart rate measured in clinical practice is associated with the incidence of 12 different cardiac, coronary, cerebrovascular and peripheral vascular diseases; identify potential differences in associations between women and men; and determine evidence of a threshold in risk	CALIBER; links CPRD (primary care EMR), MINAP, and HES. Heart rate measurements, demographic variables and other risk factors extracted from CPRD	phenotyping algorithms combined Read, ICD-10, drug and procedure codes to define risk factors and endpoints	0
Bell et. al	2017	UK	Cerebrovascular	Epidemiology Analysis	Investigating the association between alcohol consumption and cardiovascular disease	Primary Care	CPRD (CALIBER)	1	1	0	1	0	0	0	0	0	First recorded diagnosis of most common symptomatic manifestation of cardiovascular disease, including intracerebral haemorrhage, ICD-10 and READ codes	Not specified						Examine association between alcohol consumption and cardiovascular diseases	CALIBER; see above	Alcohol phenotyping algorithm: used coded alcohol consumption from CPRD, endpoints defined as first recorded diagnosis of one of 12 cardiovascular disease. Extracted data included atus, diabetes status, systolic blood pressure, body mass index (BMI), high density lipoprotein cholesterol, use of anti-hypertensive drugs or statins, and patient dietary advice.	0
Bent-Ennakhil et. al	2018	Norway	Cerebrovascular	Epidemiology Analysis	Calculate incidence of CVD using Primary Care EMR data	Primary Care	Primary Care EMR	1	0	1	0	0	0	0	0	0	ICD-10 codes used to define CVD	Not indicated	0.71 to 1.0	0.97 to 0.99	0.80 to 0.94	0.98 to 1.0		Identify incidence of cardiovascular diseases (CVD) and type-2-diabetes in patients with psychiatric disorders.	Patient data from 20 primary care EMR, linked to patient register, cause of death register, and drug dispense register	ICD code used to define CVD. Descriptive statistics used to identify prevalence	0
Castro et. al	2017	USA	Cerebrovascular	Algorithm Development	Use NLP in conjunction with EMR to accurately identify patients with cerebral aneurysms	Inpatient	MGH and BWH	1	0	0	1	1	0	1	0	1	Note: ≥ 1 ICD-9 or CPT-4 and ≥ “aneurysm” terms in a clinical note and NLP algorithm developed	Chart Review	0.16 to 0.78	0.95	0.02 to 0.91	0.00 to 0.99	0.034 to 0.946	identify patients with cerebral aneurysms using natural language processing		ICD-9 and Current Procedural Terminology codes, followed by NLP to train a classification algorithm. Unified Medical Language System used for identifying unique concept identifiers. NLP performance compared against the chart review	0
Esteban et. al	2017	Argentina	Cerebrovascular	Algorithm Development	Assess the sensitivity, specificity, and for detecting cerebrovascular (CeVD) disease cases in EMR data	Primary Care	HIBA’s EMR database	1	0	0	0	0	0	1	0	0	Diagnostic codes: Cerebrovascular disease (CeVD) terms from the ICPC-2, the ICD 10, SNOMED-CT 2015	Chart Review	0.97	0.97				Assess code based algorithm performance for cerebrovascular diseases using EMR data		family physicians selected relevant cerebrovascular terms from ICD, ICPC-2, and SNOMED-CT 2015 Edition. Querty ran to identify codes. Algorithm verified against randomly selected active health management organization's patients	0
Frigaard et. al	2019	USA	Cerebrovascular	Algorithm Development	investigate the use of historical laboratory data to identify a cohort of primary care patients with CKD, and assess comorbidities using ICD-9	Primary Care	University of California San Francisco General Internal Medicine	1	0	0	0	0	0	1	0	0	ICD and two eGFRs for cohort selection	Chart Review	1	0.98				use of historical laboratory data to identify a cohort of primary care patients with CKD, and then identify comorbidities	UCSF General Internal Medicine Practices. Extracted data on demographics, laboratory measurements, medications, and outpatient encounters	Cohort selection: two eGFR between 15 and 59.999 ml/min per 1.73m2at least 90 days apart. ICD-9 code used to document comorbidity status. Chart review was done and compared.	0
Garg et. al	2019	USA	Cerebrovascular	Algorithm Development	Compare TOAST subtype subtype performance of natural language processing (NLP) detection in the EMR against clinical-expert review	Inpatient	Northwestern Healthcare System	0	0	0	0	1	0	1	1	1	NLP identified TOAST/Stroke terms in ML classification	Chart Review						Apply natural language processing and machine learning to identify ischemic stroke	Northwestern University Brain Attack Registry. Extracted data included neurology progress notes and neuroradiology reports	Extracted noun phrases using library spaCy. Medical concept extracted using cTAKES (UMLS based). Conducted PCA on the obtained matrix. PCA and XgBoost used to reduce feature matrix. Then ML models (KNN, SVM, random forest, etc) fitted.	0
George et. al	2015	UK	Cerebrovascular	Epidemiology Analysis	Comparing incidence of 12 cardiac, cerebrovascular, and peripheral vascular diseases	Primary Care	CPRD (CALIBER)	1	1	0	1	0	0	0	0	0	First recorded diagnosis of most common symptomatic manifestation of cardiovascular disease, including intracerebral haemorrhage, ICD-10, READ codes	Not specified						compared the incidence of cardiovascular diseaes between men and women at varying age	CALIBER database. Extracted sex and baseline age, smoking status, body mass index, systolic blood pressure, total and high-density lipoprotein cholesterol, diabetes mellitus, socioeconomic status, use of statins, use of blood pressure medication, and use of oral contraceptives or hormone replacement therapy for woman.	READ or ICD code for first recorded diagnosis. Cox proportional-hazards models fitted to estimate hazard ratio.	0
Gon et. al	2017	Japan	Cerebrovascular	Algorithm Development	Validate stroke diagnostic algorithm for case finding	Inpatient	Inpatient EMR linked with cancer registry	1	0	1	1	0	1	1	0	0	ICD-10 codes related to stroke	Manual Chart review (n=100)						validate an algorithm that determines stroke diagnostic code accuracy in a hospital in Japan	Osaka University Hospital. Hospital-based cancer registry - collects clinical data, including cancer type and stage on all patients treated for cancer.	ICD-10 diagnostic codes for stroke. Created an algoritm of diagnostic codes and/or clinical information for strafication. Compared against the manual chart review and performance indicators calculated.	1
Gulliford et. al	2009	UK	Cerebrovascular	Algorithm Development	Using different codes for the identification of acute stroke in a primary care database	Primary Care	CPRD	1	1	0	1	0	0	1	0	0	ONS diagnostic codes (OXMIS), supplemented by READ and GPRD codes, Machine learning method (inc. neural network) on structured EMR components	Codes reviewed by four different medically qualified raters						Assess relevance of using different codes for the identification of acute stroke in a primary care database, and temporal trends.	General Practice Research Database. Collects information from 5% of UK general practices.	Oxford Medical Information Systems (OXMIS) codes and READ codes for stroke. Codes reviewed against the chart review.	0
Imran et. al	2018	USA	Cerebrovascular	Algorithm Development	Developing ML algorithm and a neural network to identify acute ischemic stroke	Inpatient	Veterans Affairs EMR	1	0	0	1	0	0	1	1	0	Machine learning method (inc. neural network) on structured EMR components; Data components: medications, labs, demographics	Chart Review	0.844 to 0.889	0.83 to 0.946	0.727 to 0.946		0.926 to 0.948	Present a machine-learning algorithm for identifying acute ischemic stroke (AIS) from structured elements of VHA patient records,	Compiled national Veterans Affairs (VA) EHR system, Centers for Medicare and Medicaid Services, and National Death Index data. Data on demographics, comorbidity profiles, and visit histories extracted. Other included elements are: stroke-specific codes, medication, such clinical parameters as blood pressure, and cause of death. Medication information included indication of use, total dosage, and …	Cohort selected based on stroke ICD9 codes 430 and 433–437. Divided into training and validation set, and LASSO model fit.	0
Kivimaki et. al	2017	UK	Cerebrovascular	Algorithm Development	Validate of cerebrovascular disease endpoints derived from electronic records	Inpatient	UK Whitehall II cohort study	1	1	0	1	0	0	1	0	0	Hospital episode statistics ascertainment identified through ICD codes	Chart Review, gold-standard also from clinical examination	0.7	0.96				Compared laboratory measurement against ICD-code for	British Whitehall II linked to Hospital Episode Statistcs and mortality records	used repeated biomedical examination from registry as the gold standard and compared against ICD-code defined stroke in HES	0
Kogan et. al	2020	USA	Cerebrovascular	Algorithm Development	Study explored using machine learning models to impute NIHSS scores for all patients with newly diagnosed stroke	Inpatient	Optum© de-identified Integrated Claims-Clinical dataset	1	0	0	0	0	0	1	0	0	ICD-9 codes used to select stroke cohort	Chart Review						Use machine learning models to impute NIHSS scores for patients diagnoed with stroke	Optum© de-identified Integrated Claims-Clinical dataset. The NIHSS scores extracted using NLP from physician notes. Utilized data elements included procedures coded with the Current Procedural Terminology (CPT4), Healthcare Common Procedure Coding System – HCPCS procedure codes, BergensonEggers Type of Service codes (BETOS), patient discharge status, diagnosis-related group assigned to the inpati…	primary diagnosis of stroke defined using ICD-9 code. After predictors were extracted, feature selection reduced down to 100 features for NHISS score imputation. Then imputed score was compared against real NHISS scores. ML models (random forest model, gradient boosting model, neural network, and linear regression) used to assess performance	1
Kreuger et. al	2018	Netherlands	Cerebrovascular	Algorithm Development	Identify leukemia patients with major hemorrhages	Inpatient	Routine EMR	1	0	0	1	0	0	1	0	0	Developed a model using drop in hemoglobin, transfusion, and others. Data elements: age, gender, DBC codes, hospitalization date, blood products, hemoglobin, CT-scans	Chart Review	0.023 to 1.00	0 to 1.0	0.05 to 1.0	0.996 to 1.0		develop a model to identify leukemia patients with major hemorrhages	routinely recorded clinical data of patients admitted to the Leiden University Medical Center in the Netherlands. Extracted age, gender, DBC codes, dates ofhospitalizations, received blood products, hemoglobin measurements, and dates of CT-scans of the brain.	patients were selected based on the ‘diagnosis treatment combination’ code. A logistic model was fitted to predict the risk of major hemorrhage based on collected predictors.	0
Ljubisavlijevic et. al	2017	Serbia	Cerebrovascular	Algorithm Development	Identifying clinical and paraclinical factors predicting Subarachnoid hemorrhage. Designed as a retrospective clinical study	Inpatient	Neurology Medical Records	1	0	0	1	0	1	1	0	0	Presence of subarachnoid blood on unenhanced MSCT of the brain or xanothochromia or red blood cells (>5x 106/l) in the CSF sample	Chart Review						evaluate the clinical and paraclinical factors predictive of headache occurrence in subarachnoid hemorrhage	Clinical Center Nis in Serbia. Extracted medical records of subarachnoid hemorrhage patients. Extracted elements include demographics, comorbidities, presentation, and neurological findings	Chart review conducted	0
Navaneethan et. al	2011	USA	Cerebrovascular	Registry Development	develop an electronic health record (EHR)-based CKD registry, assess nephrology related disease diagnoses	Primary Care	Cleveland Clinic	1	0	0	1	0	0	1	0	0	ICD-9	Chart Review	0.95	0.95	0.95	0.95		Develop an electronic health record-based CKD registry and validate comorbidities	Cleveland Clinic. Validation involved a) Computed tomography/magnetic resonance imaging/MRA/carotid doppler results b) Neurology/cardiology notes. Demographic, clinical, and laboratory data extracted.	Included in the registry if satisified following critera: patients with at least one face-to-face outpatient encounter with a Cleveland Clinic health care provider, and 1) had two estimated GFR values, or 2) ICD diagnoses for Kidney disease.	0
Ni et. al	2018	USA	Cerebrovascular	Algorithm Development	To develop a machine learning approach for detecting stroke cases and subtypes	Inpatient	Greater Cincinnati/Northern Kentucky Stroke Study	1	0	0	1	0	0	1	1	0	ICD code used to define the initial stroke cohort, then ML algorithm created based on features	Chart Review	0.687 to 0.869					develop a machine learning approach for detecting stroke cases, and assess performance	Greater Cincinnati/Northern Kentucky Stroke Study. Extracted EMR elements include patient characteristics, encountre information, clinical assessments, diagnostic tests, medical histories, diagnoses, interventions and outcomes	EMR algorithm: feature extraction (Z-score normalization, missing value imputation) and feature selection (logistic regression, best-fit search) done. Then classification algorithms (SVM, LR, ANN, and RF) fit. Compared against Icd-9 code	1
Oie et. al	2018	Norway	Cerebrovascular	Algorithm Development	Investigate the proportion of ICH discharge diagnoses coded correctly in the NPR.	Inpatient	Norwegian Patient Registry (NPR).	1	0	0	0	0	1	0	0	0	ICD-code, and CT findings	Chart Review			0.857 to 0.969			investigate the proportion of coded discharge diagnoses of intracranial hemorrhage	Norwegian Patient Registry. Extracted EMR elements included diagnostic imaging, radiology reports, and laboratory tests.	Patients with a primary or secondary diagnosis of ICH. Compared ICD-code against manual chart review	0
Oostema et. al	2015	USA	Cerebrovascular	Prediction Modelling	Multivariable LR assessing the association between Cincinnati Prehospital Stroke Scale use and EMS stroke recognition	Inpatient	Linked EMS and EMR data	1	0	1	1	0	0	1	0	0	Discharge diagnosis codes	Chart Review	0.735	0.523				measure EMS stroke recognition accuracy and identify clinical factors associated with correct stroke identification	observational registry. Extracted elements are patient demographics, prehospital care, ED diagnostic testing and treatment, in-hospital mortality, discharge disposition, and discharge diagnosis.	hospital discharge diagnoses code set as gold standard. Sensitivity and positive predictive value (PPV) of EMS stroke recognition calculated.	0
Pouwels et. al	2016	Netherlands	Cerebrovascular	Algorithm Development	Identifying patients with major cardiovascular disease using primary care morbidity data and prescription	Primary Care	GIANTT, has EMR records	1	1	0	1	0	0	0	0	0	Different combinations of cardiovascular drug prescriptions	Patients with a history of a major CVD documented in the primary care morbidity records	0.03 to 0.71	0.94 to 0.98	0.04 to 0.23	0.96 to 0.99		identify cerebrovascular patients using primary care morbidity data and drug prescriptions	Groningen Initiative to Analyse Type 2 Diabetes Treatment database and Dutch Hospital Data register. Extracted data on drug prescriptions	ICD-code and ICPC code for transient cerebral ischemia. Compared against gold-standard. Statistical analysis and sensitivity analyses carried out	1
Weinstein et. al	2017	USA	Cerebrovascular	Epidemiology Analysis	Describing course, etiology, complications, and outcomes of primary intraventricular haemorrhage	Inpatient	Tertiary care center EMR	0	0	0	1	0	1	1	0	0	Primary IVH: blood present only in the lateral ventricles, third ventricle, and/or fourth ventricle with no parenchymal haemorrhag. EMR elements: gender, age LOS, presenting symptoms, pre-existing medical conditions, presumed etiology, imaging, and outcomes	Chart Review; Interpretations compared						define the clinical characteristics of primary intraventricular haemorrhage	Extracted gender, age, length of stay, presenting symptoms, preexisting medical conditions, presumed etiology as determined by the on-service vascular neurologist, imaging, and outcomes	Intraventricular haemorrage defined using clinical criteria. Conducted a descriptive statistics of extracted data elements	0
Wheater et. al	2019	UK	Cerebrovascular	Algorithm Development	Develop a natural language processing algorithm to enable automatic identification of brain imaging in radiology reports	Inpatient	Edinburgh Stroke Study	0	0	0	0	0	1	1	0	1	Study cohort clinically validated from initial registry	Chart Review	0.50 to 1.0	0.99 to 1.0	0.50 to 1.0			develop natural language processing algorithm to enable automatic identification of brain imaging in radiology reports	anonymized text brain imaging reports from Edinburgh Stroke Study and MR and CT brain reports from NHS Tayside	Two clinically trained readers annotated the reports. Annotations combined into 24 clinically meaningful phenotypes. The NLP system, Edinburgh Information Extraction for Radiology, was developed and performance assessed.	0

## Sheet: Peripheral Vascular
Study Characteristics									Databases		EMR Data Type				AI Technique				Algorithm Performance Metrics					Additional Details	Methods
Author	Year	Country	Disease	Study Classification	Overall Description	EMR Setting	Data Source	Diagnostic Code (e.g. ICD)	Administrative Database	Other Databases	Structured (e.g. Labs, Medicatons)	Unstructured (i.e. Free-text)	Imaging data	Chart Review	ML	NLP	Phenotyping Summary	Validation Methodology	Sensitivity	Specificity	PPV	NPV	AUC	Case Definition Purpose	Data Sources and Elements	Study Methods	Data Quality (including mention in limitation)
Afzal et. al	2017	USA	Peripheral Vascular	Algorithm Development	Develop NLP algorithm for automated ascertainment of Peripheral arterial disease cases	Inpatient	Mayo Inpatient EMR	0	0	1	0	1	0	1	0	1	Combination of disease keyword, diagnostic keyword identified from unstructured notes (see table 1 in Afzal, 2017)	Ankle-brachial index test results	89.6 to 97.0	64.2 to 92.5	74.3 to 92.9	87.3 to 90.7		Develop a natural language processing system for automated ascertainment of PAD cases from clinical narrative notes. Compare the performance of the NLP algorithm with billing code algorithms	Rochester Epidemiology Project. Study retrieved all clinical notes of the subjects.	Ankle brachial index test results set as the gold standard. MedTagger NLP pipeline used. PAD in NLP defined as One disease location keyword from disease location + one diagnostic keyword from first diagnosis criteria within two sentences anchored by a diagnostic keyword in the same note.	0
Afzal et. al	2018	USA	Peripheral Vascular	Algorithm Development	NLP on clinical notes for identifying critical limb ischemia	Inpatient	REP, Inpatient EMR	0	1	1	1	1	0	1	0	1	NLP on unstructured clinical notes + lab + billing code	Human abstraction of clinical notes	0.84 to 0.88	0.74 to 0.98	0.67 to 0.96	0.91		Develop a NLP-based algorithm for ascertainment of critical limb ischmia from narrative clinical notes and compare the performance of the NLP algorithm with CLI-related billing codes.	Mayo clinical data warehouse.	MedTagger used to analyze free-text data. CLI defined as one diagnostic keyword + one location keyword from Table 1 within two sentences anchored by a diagnostic keyword. Compared against the chart review standard. ICD algorithm also compared	0
Archangelidi et. al.	2018	UK	Peripheral Vascular	Epidemiology Analysis	Assessing association between resting heart rate and 12 coronary, cerebrovascular, and peripheral diseases using cox models	Primary Care	CPRD (CALIBER)	1	1	0	1	0	0	0	0	0	First recorded diagnosis of most common symptomatic manifestation of cardiovascular disease, including intracerebral haemorrhage, through ICD-10 and READ, Utilized structured data; demographics, labs, medications							determine the extent to which heart rate measured in clinical practice is associated with the incidence of 12 different cardiac, coronary, cerebrovascular and peripheral vascular diseases; identify potential differences in associations between women and men; and determine evidence of a threshold in risk	CALIBER; links CPRD (primary care EMR), MINAP, and HES. Heart rate measurements, demographic variables and other risk factors extracted from CPRD	phenotyping algorithms combined Read, ICD-10, drug and procedure codes to define risk factors and endpoints	0
Arruda-Olson et. al	2018	USA	Peripheral Vascular	Prediction Modelling	Study goal to create a prognostic model for PAD using automated EMR for individualized risk prediction	Inpatient	REP, Inpatient EMR	0	1	1	1	0	0	0	0	0	PAD defined as an ABI ≤0.9 at rest or 1 minute after exercise or by the presence of PCA, defined as ABI ≥1.40	Algorithm previously developed and validated in other studies						create a prognostic tool for patients with peripheral arterial disease	Rochester Epidemiology Project. Demographics, comorbidities, and medicaiton (22 variables) used to build prognostic model	Billing code algorithm used to identify PAD cohort. Survival [c] statistics and calibration used for prognostic modelling.	0
Bent-Ennakhil et. al	2018	Norway	Peripheral Vascular	Epidemiology Analysis	Calculate incidence of CVD and PVD among psychiatric patiens using Primary Care EMR data	Primary Care	Primary Care EMR	1	0	1	0	0	0	0	0	0	ICD-10 codes used to define PVD	Not indicated	0.71 to 1.0	0.97 to 0.99	0.80 to 0.94	0.98 to 1.0		Identify incidence of cardiovascular diseases (CVD) and type-2-diabetes in patients with psychiatric disorders.	Patient data from 20 primary care EMR, linked to patient register, cause of death register, and drug dispense register	ICD code used to define PVD. Descriptive statistics used to identify prevalence	0
Caleyachetty et. al	2017	UK	Peripheral Vascular	Epidemiology Analysis	Assessing association between metabolically healthy obese individuals and 4 different incident CVD	Primary Care	THIN, Primary Care	1	0	0	1	0	0	0	0	0	READ Code for cardiovascular outcomes (CAD, cerebrovascular, heart failure, and peripheral vascular disease). Extracted data: comorbidities using ICD-9, limb revascularization procedure, current smoking status, and medication	Not specified						examined the associations among metabolically healthy obese individuals and cardiovascular (including PVD)	The Health Improvement Network. THINcaptures diagnoses, prescriptions, and tests from primary care, and referrals to specialists, hospital admissions, and diagnoses made in secondary care, which are typically reported back to the primary care physician.	READ-code defined dieabetes or hypertension cohorts, Body size phenotypes were defined using World Health Organization criteria. Other covariates as gender, smoking status utilized.	0
Daskivich et. Al	2018	USA	Peripheral Vascular	Algorithm Development	Assessing the reliability of comorbidity information derived from EMR	Primary Care	Cancer registry and Inpatient EMR	1	0	1	1	1	0	1	0	0	ICD-9, and EMR Free-text notes for 8 comorbidities, including peripheral vascular, cerebrovascular disease	Chart review (5% of the sample)	0.31	0.99				Assess whether problem list is accurate for documenting comorbities, including PAD	California Cancer Registry. Data elements include sociodemographic, tumor risk, comorbidity, and survival data.	Diagnoses reviewed and coded using ICD code. Two components assessed: 1) free-text notes record and 2) the EHR problem list. Sensitivity and specificity calculated. Multivariable competing risks regression calculated.	1
Emdin et. al	2015	UK	Peripheral Vascular	Epidemiology Analysis	Examining association between usual blood pressure and risk of PAD	Primary Care	CPRD, Primary Care EMR	1	1	0	1	0	0	0	0	0	Incident diagnosis of peripheral arterial disease, including intermittent claudication, hospitalization or death due to peripheral arterial disease.	Previously validated in multiple studies			Median 0.85			determine associations between usual blood pressure and risk of peripheral arterial disease,	Clinical Practice Research Datalink, Hospital Episode Statistics, and Mortality registry. Extracted data elements are first blood pressure measurement. Covariates, including age, sex, body mass index, smoking status, and total cholesterol and high density lipoprotein cholesterol levels	Code-based PAD outcome determined. Cox models employed to assess the relationships of blood pressure and incident peripheral arterial disease. MICE used to impute for missing data.	1
George et. al	2015	UK	Peripheral Vascular	Epidemiology Analysis	Comparing incidence of 12 cardiac, cerebrovascular, and peripheral vascular diseases	Primary Care	CPRD (CALIBER), Primary Care	1	1	0	1	0	0	0	0	0	ICD-10, READ codes. First recorded diagnosis of most common symptomatic manifestation of cardiovascular disease, including intracerebral haemorrhage.	Not specified						compared the incidence of cardiovascular diseaes between men and women at varying age	CALIBER database. Extracted sex and baseline age, smoking status, body mass index, systolic blood pressure, total and high-density lipoprotein cholesterol, diabetes mellitus, socioeconomic status, use of statins, use of blood pressure medication, and use of oral contraceptives or hormone replacement therapy for woman.	READ or ICD code for first recorded diagnosis. Cox proportional-hazards models fitted to estimate hazard ratio.	0
Kho et. al	2011	USA	Peripheral Vascular	Algorithm Development	Determine whether data recorded in EMRs for routine clinical care at five U.S. study sites can be used to define phenotypes for genomic research	Inpatient	eMERGE consoritium dataset	1	0	0	1	1	0	1	0	1	ICD code, structured data, radiology notes	Chart review			0.94 to 0.99			Determine whether routine EMR data can be used for phenotypes for genomic research.	Five sites from eMERGE consortium. Requied data elements are diagnostic information, medications, laboratory tests. Unstructured cliical notes from three sites used.	Phenotyping algorithm developed using diagnosis codes, medications, and laboratory tests . Race/ethnicity, family history, exposure history (e.g. smoking) and environmental exposures also identified within clinicla notes. NLP applied on free-text clinical notes. Clinical charts(n=100) reviewed at each site. Performance metric calculated	1
Kullo et. al	2014	USA	Peripheral Vascular	Genome Analysis	Genomic association study for identifying genetic variants mediating PAD susceptibility	Inpatient	eMERGE consortium dataset	0	0	1	1	0	0	0	0	0	1) Ankle Brachial Index of ≤ 0.9 at rest or 1 minute after exercise, 2) history of lower extremity revascularization if ABI was normal, 3) ABI ≥ 1.4 or ankle systolic BP > 250 mmHg. EMR: demographics, outpatient visits, and hospitalizations, providers, diagnosis, procedure, and lower extremity arterial evaluation	Not specified						conduct a two-stage genome-wide association study of PAD cases and controls	Mayo Clinic Rochester non-invasive vascular laboratory. EMR data included demographics, outpatient visits and hospitalizations, providers, diagnosis and procedure codes, and results of non-invasive lower extremity arterial evaluation. Birth date, race, sex, and ethnicity	Cases defined as: (1) an ankle brachial index (ABI) of ≤0.9 at rest or 1 min after exercise, along with an abnormal continuous wave Doppler signal in one ofthe lower extremity arteries; (2) history of lower extremity revascularization if the ABI was normal; and (3) ABI ≥ 1.4 or ankle systolic BP > 250mm Hg. Genotyping and statistical analyses comparing cases and controls undertaken.	0
Man et. al	2013	UK	Peripheral Vascular	Epidemiology Analysis	Evaluating the risk and incidence of PVD among those with systemic sclerosis	Primary Care	THIN, Primary Care EMR	1	0	0	1	0	0	0	0	0	Diagnosis codes in THIN;	Not specified						evaluate the risk of incident PVD	The Health Improvement Network. Demographics, details from GP visits, diagnoses and comments from specialists' referrals and hospital admissions, prescriptions, laboratory tests and additional information including height, weight and smoking status.	READ code defined PVD. Covariate risk factors such as smoking and lung cancer, body mass index, diabetes, hypertension, hyperlipidaemia extracted. Imputed the missing value and estimated the incidence.	0
Ross et. al	2019	USA	Peripheral Vascular	Prediction Modelling	Build predictive model using machine learning methods on electronic health record (EHR) data; after initial PAD cohort was selected	Inpatient and Outpatient	Stanford Health Care	1	0	0	0	1	0	1	0	1	either an ICD-9 code or an affirmative text mention of PAD	Chart review						develop a predictive model applyng machine learning on EMR data	Two tertiary hospitals. EMR data elements included diagnostic (ICD-9) codes, Current Procedural Terminology (CPT) codes, lab test values, prescription medications, vital signs and unstructured clinical notes.	data standardization using the Observational Medical Outcomes Partnership Common Data Model (OMOP CDM). Extracted data elements used as features. Missing data not imputed. Penalized linear regression and random forest algorithms used for PAD prediction	1
Savova et. al	2010	USA	Peripheral Vascular	Algorithm Development	Utilizing NLP on radiology notes for identifying PAD	Inpatient	eMERGE network, inpatient EMR	0	0	1	0	1	0	1	0	1	NLP on Radiology notes	Gold standard NLP annotation created; manual chart review done	0.727 to 0.960	0.944 to 0.993	0.634 to 0.980	0. 931 to 0.992		Apply cTAKES for PAD phenotype extraction from radiology notes	Mayo Clinic. Radiology notes for the following procedures were assessed: lower extremity angiograms (conventional, magnetic resonance, or computed tomography) and lower extremity ultrasound.	Manual annotations done by cardiovascular research fellow to create the gold standard. Performance calculated comparing against the gold standard.	0
Wolfson et. al	2017	USA	Peripheral Vascular	Prediction Modelling	Applying Framingham Risk Score or Pooled Cohort Equations on EMR data and assessing validity	Not Specified	HealthPartners, linked EMR with insurance, vital records, and other databases	1	1	0	1	0	0	0	0	0	ICD-9 code	Not specified						Assess whether risk score derived from using electronic health data fits well and whether refitting the risk score using EHD give more accurate risk estimates	HealthPartners includes the electronic medical record, insurance claims, and state vital records. Data elements include insurance enrollment, demographics, pharmaceutical dispensing (a-blockers, b-blockers, calcium blockers, angiotensin-converting enzyme inhibitors, angiotensin antagonists, vasodilators, and diuretics), utilization, vital signs, laboratory, census, and vital status	Data imputation conducted on extreme blood pressure values, ICD-code used to determine diesease outcome and comorbidity status. Framingham risk score and other risk scores fitted.	1

## Sheet: Dementia
Study Characteristics									Databases		EMR Data Type				AI Technique				Algorithm Performance Metrics					Additional Details	Methods
Author	Year	Country	Disease	Study Classification	Overall Description	EMR Setting	Data Source	Diagnostic Code (e.g. ICD)	Administrative Database	Other Databases	Structured (e.g. Labs, Medicatons)	Unstructured (i.e. Free-text)	Imaging data	Chart Review	ML	NLP	Phenotyping Summary	Validation Methodology	Sensitivity	Specificity	PPV	NPV	AUC	Case Definition Purpose	Data Sources and Elements	Study Methods	Data Quality (including mention in limitation)
Amra et. al	2017	USA	Dementia	Algorithm Development	Develop and validate electronic algorithm	Inpatient	Mayo Clinic, USA	1	0	0	0	1	0	0	0	1	Keywords developed for dementia and cognitive impairment. Ran the algorithm in the EHR	ICD-9	0.723 to 0.97	0.64 to 0.99				Develope electronic search algorithms to identify cognitive impairment and dementia	The Mayo Clinic Study of Aging. Extracted demographics, diagnosis, laboratory results, clinical notes, pathology notes, flow sheets, imaging results, patient provided information, admission/discharge transfer data.	Developed electronic keyword search strategies for cognitive impairment and dementia. Compared against in-person cognitive evaluation bythe MCSA of Mayo Clinic Study of Againg	0
Anzaldi et. al	2017	USA	Dementia	Algorithm Development	Developed EHR NLP algorithm to identify frailty conditions, including Dementia	Inpatient	Atrius Health, USA	0	0	0	1	1	0	1	0	1	Pattern-based NLP algorithm to parse EHR free text	Medical Chart Review (n=100)	0.875 to 1.0	0.954 to 1.0				Determine geriatric syndromes most associated with provider descriptions of frailty	Atrius Health members aged 65 or older. Structured and unstructured fields. Clinical notes: outpatient visits, home-care/nursing visits, emergency room visits, discharge summaries, and patient e-mails and phone calls.	Pattern-based natural language processing algorithm applied. Regular expression patterns were refined via multiple iterations of manual review. Applied NLP algorithm on free-text and compared against the chart review.	0
Barnes et.al	2020	USA	Dementia	Algorithm Development	Develop ML classification algorithm for unrecognized dementia	Inpatient	Kaiser Permanente Washington, Adult Changes in Thought (ACT) study	0	0	0	1	0	0	1	1	0	Ongoing registry contains chart-reviewed cases; use these to develop list of features that could help classify dementia	Chart Review	0.065 to 0.913	0.519 to 0.994	0.054 to 0.237	0.972 to 0.995		Develop EMR data tool to detect unrecognized dementia	Kaiser Permanente Washington. Data elements included: age, sex, and race/ethnicity. ICD-9 diagnoses code for Charlson or Elixhauser. Height, weight, and blood pressure, outpatient, ED and urgent care visits, and hospitalizations. Tricyclic and nontricyclic (TCA) antidepressants and sedative/ hypnotic medications also extracted.	LASSO used to identify EHR predictors of unrecognized dementia.	0
Bent-Ennakhil et. al	2018	Norway	Dementia	Epidemiology Analysis	Calculate incidence of CVD among psychiatric patients using Primary Care EMR data	Primary Care	Primary Care EMR	1	0	1	0	0	0	0	0	0	ICD-10 codes used to define dementa	Not specified						Identify incidence of cardiovascular diseases (CVD) and type-2-diabetes in patients with psychiatric disorders.	Patient data from 20 primary care EMR, linked to patient register, cause of death register, and drug dispense register	ICD code used to define dementia. Descriptive statistics used to identify prevalence	0
Boustani et. al	2020	USA	Dementia	Algorithm Development	Develop a digital signature for early identification of ADRD	Inpatient and Outpatient	The Indiana Network for Patient Care, regional health information exchange	0	0	0	1	1	0	1	0	0	Adult patients (aged ≥18 y) with at least two clinical visits with ADRD diagnostic codes	Not specified	0.51 to 0.62	0.80 to 0.89				Develop a passive digital signature for early identification of Alzheimer’s disease and related dementia	Indiana Network for Patient Care. Extracted structured (e.g. demographics of age, sex, race, and diagnoses, medications, imaging, and healthcare utilization) and unstructured (visit notes, progress notes, medication notes) data. Case-control study design employed	Cases and controls selected using encounter and diagnoses information. nDepth software used to assess encounter notes for 48 team-derived predefined terms. Logistic regression models fitted	1
Corradi et. al	2016	USA	Dementia	Algorithm Development	An unsupervised clustering approach using EHR data with Confusion Assessment Methods	Inpatient	Hardford Hospital, USA	0	0	1	0	1	0	0	1	1	Controlled vocabulary and free-text terms or phrases for delirium, within cognitive/neurological/ perceptual assessment and nursing notes	Cluster Analysis						Apply unsupervised clustering approach in conjunction to concurrent assessment data available in the EHR to categorize patient visits with unable to assess confusion assessment method.	Delirium (CAM) registry. EMR data: free-text notes such as cognitive,neurological,perceptual assessment and, nursing notes.	Controlled vocabulary and free-text terms or phrases for delirium applied within cognitive/neurological/ perceptual assessment and nursing notes. Clustering approach applied to gain insights into the most common unable to assess situations	0
Ernecoff et. al	2018	USA	Dementia	Algorithm Development	Develop EHR phenotype for late-stage dementia	Inpatient	UNC hospitals, USA	1	0	0	1	0	0	1	0	0	34 ICD codes in the final algorithm that was developed	Chart Review	0.597 to 0.641		0.245 to 0.763			Develop phenotype to identify patients with late-stage dementia for a clinical trial of palliative care consultation	Pilot-randomized clinical trial oftriggered palliative care consultation. Screened EHR phenotypes were connected to Carolina data warehouse	diagnoses at admission consistent with Alzheimer’s disease and other neurodegenerative dementias, variables indicating acute care admission, and age used for dementia phenotype. EHR phenotype was compared to the physician verified gold standard.	0
Ford et. al	2019	UK	Dementia	Algorithm Development	Case-control study comparing ML classifier approach to epidemiolgy aprpoach	Primary Care	CPRD	1	0	0	1	0	0	0	1	0	Read code used to define dementia study cohort	Not specified	0.241 to 0.700	0.653 to 0.906	0.134 to 0.178			Create a machine-learning model to identify dementia patients, but undetected by GP.	Clinical Practice Research Datalink. Case control study design. Data elements include patient record systems in primary care practices: medical diagnoses, referrals to specialists and to secondary care, primary care tests and investigations, lifestyle information (e.g. smoking, exercise) and prescribing data	Cases identified by diagnostic code for dementia. Controls matched on age, sex, and general practice with three years prior to the date of the matched case’s index date, but had no dementia code. LASSO modelling constructed as a baseline. Then following machine learning algorithms ran: random forrest, Naïve Bayes, support vector machines, neural networks	0
Halpern et. al	2019	USA	Dementia	Epidemiology Analysis	Estimating the agitation prevalence among those with AD/dementia and by severity	Inpatient	Medical centers	1	0	0	1	1	0	0	0	1	1) at least one ICD-9 code, 2) Mention of Dementia in abstracted notes records, 3) Note records in Mini-Mental Status Examination, Severity assigned based on MMSE scores/physician notes.	Not specified						Estimate agitation prevalence among US patients with AD/dementia overall and by AD/dementia disease severity	Optum Clinical Electronic Health Record Database. Demographic information, vital signs, and other observable measurements, medications prescribed and administered, laboratory test results, demographic information, vital signs, and other observable measurements, medications prescribed and administered, laboratory test results	ICD code for dementia cohort and documented record indicating dementia used to select patient cohort. AD/dementia severity category assignments were based on MMSE scores and physician notes. Records reviewed to identify agitation	1
Jaakkimainen et. al	2016	Canada	Dementia	Algorithm Development	Evaluate the accuracy of population-based health administrative data	Primary Care	EMRALD	1	1	0	1	0	0	1	0	0	ICD codes, billing codes, and structured EMR (prescription) combined	Chart Review	0.231 to 0.837	0.942 to 0.991	0.401 to 0.870	0.966 to 0.992		Evaluate the accuracy of population-based health administrative data in identifying adults over 65 years of age with alzeheimer disease related dementia (ADRD).	Electronic Medical Record Administrative data Linked Database. Data elements clinical encounters, current and past medical history, medications, family history of disease, risk factors, allergies and immunizations, all laboratory test results, prescriptions ordered by the FP, specialist consultation letters, discharge summaries, and diagnostic tests	ICD-10 codes used to identify ADRD. Other administrative data algorithms developed. Algorithms were compared against ADRD patients identified in the EMR (reference standard)	0
Kharrazi et. al	2018	USA	Dementia	Algorithm Development	Developing NLP algorithm to identify geriatic symptoms, including dementia	Not Specified	Atrius Health, USA	0	0	0	1	1	0	1	0	1	Pattern-based NLP algorithm developed for 10 geriatric syndromes. ICD-codes used during the process. Unstructured HER include: encounters, home care, nursing visits, discharge summaries	Chart Review (n=185)	0.875 to 1.0	0.954 to 1.0				Use free-text data to identify a set of geriatic symptoms	Atrius Health. Clinical notes originated from various encounters, including outpatient visits, homecare and nursing visits, ED visits, discharge summaries, and e-mails and telephone calls.	Study team defined a list of geriatric syndromes and identified specific codes, identified cases of geriatric syndromes in claims and EHRs. Then developed a pattern-based natural language processing algorithms to extract information and identify cases in the unstructured EHR data. Compared performance of structured, unstructured algorithm against chart review data.	1
Kho et. al	2011	USA	Dementia	Algorithm Development	Determine whether data recorded in EMRs for routine clinical care at five U.S. study sites can be used to define phenotypes for genomic research	Inpatient	eMERGE consoritium dataset	1	0	0	1	0	0	1	0	0	Diagnoses and medications	Chart review			0.73			Determine whether routine EMR data can be used for phenotypes for genomic research.	Five sites from eMERGE consortium. Requied data elements are diagnostic information, medications, laboratory tests. Unstructured cliical notes from three sites used.	Phenotyping algorithm developed using diagnosis codes, medications, and laboratory tests . Race/ethnicity, family history, exposure history (e.g. smoking) and environmental exposures also identified within clinicla notes. NLP applied on free-text clinical notes. Clinical charts(n=100) reviewed at each site. Performance metric calculated	1
Lewis et. al	2018	UK	Dementia	Epidemiology Analysis	Investigate diagnosed depression and sociodemographic factors as predictors of mortality	Inpatient	Camden and Islington National Health Service (NHS) Foundation Trust	1	0	0	0	1	0	0	0	1	ICD code and NLP technique on free-text	Not specified						Investigate diagnosed depression and sociodemographic factors as predictors of mortality among dementia patients	Camden and Islington National Health Service foundation	Dementia diagnoses with ICD-10 codes and at least one MMSE score. NLP techniques to extract indicators of depression diagnoses from free text and extract data on antidepressant use 6 months before the dementia diagnosis or anytime afterward. Mulitple imputation by chained equation used to impute data	0
McCoy et. al	2020	USA	Dementia	Epidemiology Analysis	Apply a validated natural language processing tool to estimate cognitive symptomatology	Inpatient	Two large academic medical centers	1	0	0	1	1	0	0	0	1	Diagnostic codes, structured EMR, and free-text combined	Not specified						Determine whether concepts derived from narrative hospital discharge notes enable risk stratification of future dementia diagnosis	Two large academic medical centers. Extracted data include sociodemographic features (age at admission, sex, and race/ethnicity) and diagnostic codes and narrative hospital discharge summary notes.	Term list was developed in an iterative process with clinical experts. Outcome defined as first time-to-receipt of a diagnostic code of dementia at any inpatient or outpatient visit among individuals. Modelling strategy: Fine-Gray subdistribution hazard model adjusting for age, sex, white race, and Charlson Comorbidity Index	0
Perera et. al	2018	Europe (5 Nations)	Dementia	Epidemiology Analysis	Calculate dementia prevalence and incidence in 25 million persons from 2004 to 2012.	Primary Care	The European Medical Information Framework consortium	1	0	0	0	0	0	0	0	0	Dementia ascertained by diagnostic codes	Not specified						Describe European Medical Information Framework resource and provide prevalence and incidence estimates for diagnosed dementia inEuropeanpopulations,	European Medical Information Framework; ARS, AUH, THIN, GENOMEDICS, IMIM-UPF, IPCI	Codes used to identify dementia. Incidence and prevalence shown	1
Pham et. al	2018	UK	Dementia	Epidemiology Analysis	Compared incidence of dementia from THIN to from community cohort studies	Primary Care	THIN	1	0	0	1	0	0	0	0	0	Read codes and antidementia drugs	Not specified						Compare incidence of dementia diagnosis by ethnicity	The Health Improvement Network. Used demographics (sex, date of birth), medical conditions, symptoms, diagnoses, and prescriptions	Read codes and antidementia drugs used to define dementia. Data imputation done by MICE. Estimated incidence rate ratios and other estimates. Compared against other reported rates.	1
Ponjoan et. al	2019	Spain	Dementia	Algorithm Development	Validate ICD algorithm for AD	Primary Care	System for the Development of Research in Primary Care	1	0	0	0	0	0	0	0	0	International Statistical Classification of Diseases (ICD-10) and Anatomical Therapeutic Chemical codes to identify AD cases	Chart Review	0.714		0.748			Validate AD diagnoses from primary care by utilizing additional data.	System for the Development of Research in Primary Care. Linked to Registry of Dementias of Girona, which contains demographic and clinical data of all the incident cases of dementia within the area.	ICD code and Anatomical Therapeutic Chemical (ATC) codes used to define dementia. Compared against the gold standard obtained from surveying general practictioners.	0
Ponjoan et. al	2019	Spain	Dementia	Epidemiology Analysis	Update the epidemiology of dementia in Catalonia (Spain)	Primary Care	System for the Development of Research in Primary Care	1	0	0	0	0	0	0	0	0	ICD-based algorithm	Chart Review			0.91			Estimate crude and standardized prevalence and incidence rates of dementia in Catalonia in 2016	System for the Development of Research in Primary Care. Linked to Registry of Dementias of Girona, which contains demographic and clinical data of all the incident cases of dementia within the area.	Case: any patient having an ICD 10 diagnosis of dementia or an ATC code of pharmacological treatment related to dementia recorded in SIDIAP. General practictioners contacted via survey to assess accuracy of diagnostic codes.	0
Pujades-Rodriguez et. al	2018	UK	Dementia	Clinical Decision Support	Determine the diagnostic validity of dementia in linked EHR	Primary Care	Caliber	1	1	0	1	0	0	0	0	0	Clinical terms (read version 2), ICD-9 and ICD-10. Corroborating evidence of diagnosis defined as: more than one record of dementia, 2) dementia in 2 or 3 data sources, 3) record of falls, confusion, memory problems, nursing home, 4) monitoring codes in primary care, 5) referral to speciality clinic, 6) medication	Not specified						Determine the diagnostic validity of dementia	CALIBER. Case-control study design employed.	Dementia defined in the three data sources using the clinical terms using iCD-9 and READ codes. Concurrent sampling (10 to 1 case) matched on age, sex, and general practice. Conditional logistic regression used to assess cases and controls. Kaplan-meier curve used to estimate 10-year and lifetime risks ofdementia and Alzheimer.	1
Reuben et. al	2017	USA	Dementia	Algorithm Development	Developing and validating automated EHR dementia identification method	Inpatient	UCLA, USA	1	0	0	1	1	0	1	0	1	1) ICD-9 code, 2) documentation of medication for dementia, 3) NLP of history, physical, consult, discharge summary, and progress notes	Chart Review (n=60)	0.34 to 0.63	0 to 1.0				Develop and validate dementia identification	UCLA electronic health record. Extraced data elements inclue: diagnoses, Medication documentation, history and physical notes, consult notes, discharge summary notes, and progress notes	Algorithm consisted of ICD-9 diagnoses, medication, and NLP on free-text notes. Compared against chart review standard	0
Sommerlad et. al	2019	UK	Dementia	Algorithm Development	Examine factors associated with dementia admission	Inpatient	Clinical Record Interactive Search and HES	1	1	0	0	1	0	0	0	1	ICD10 [29] diagnosis fields (codes F00x-F03x) or unstructured text, using a GATE-derived algorithm	Not specified						Describe general hospital admission rates,	Clinical Record Interactive Search tool used on The South London and Maudsley (SLaM) National Health Service Foundation Trust Case Registry. Included data elements general (nonpsychiatric) admissions, emergency (unplanned) and elective (planned, e.g. for surgery, renal dialysis, chemotherapy) admissions. Free-text notes such as mental healthcare including dementia assessment and management. Other…	Dementia defined by ICD10 diagnosis codes or GATE algorithm applied on unstructured text. Calculated incidence and other epidemiology rates.	0
van Bussel et. al	2017	Netherlands	Dementia	Epidemiology Analysis	Estimate age-specific dementia incidence in primary care records	Primary Care	Netherlands	1	0	0	1	0	0	0	0	0	ICPC code for dementia	Not specified						Estimate the age-specific dementia incidence trend in primary care records	general practitioner registration networks.	ICPC code for dementia. Code applied and calculated incidence trends.	0
Wei et. al	2016	USA	Dementia	Algorithm Development	Compared the phenotyping performance of ICD-9, primary notes, and medication for 10 diseases, including Alzhemier, breast cancer, rheumatoid arthiritis, and diabetes	Inpatient	VUMC, USA	1	0	0	1	1	0	1	0	1	1) ICD-9 only, 2) primary clinical notes only, 3) medications only, 4) ICD-9 and primary notes, 5) ICD-9 and medication, 6) primary notes and medications, 7) ICD-9, primary notes, and medications	Chart Review (n=1750, or 175 per disease)	0.08 to 0.91	0.67 to 0.85				Evaluate the phenotyping performance of diagnosis codes, primary notes, and specific medications.	Vanderbilt University Medical Center Synthetic Derivative. Extracted data elements: diagnostic and procedural codes, problem lists, admission notes, progress reports, consult notes, discharge summaries, or history and physical examinations.	medications defined by MEDication Indication (MEDI) used to identify specific medications associated with diseases. Compared following phenotypes: ICD-9 only, primary clinical notes only, medications only, ICD-9 and primary notes, ICD-9 and medications, primary notes and medications, ICD-9, primary notes, and medications	1
Williamson et. al	2014	Canada	Dementia	Algorithm Development	Case definitions for 8 diseases developed, including hypertension, diabetes, COPD, and dementia	Primary Care	CPCSSN	1	0	0	1	0	0	1	0	0	ICD-9 codes, numeric, and textual data, EHR components: problem, encounter diagnosis, billing, lab, and medications	Chart Review (n=2,200)	0.968	0.981	0.728	0.998		Evelop and validate case definitions and case-finding algorithms	Canadian Primary Care Sentinel Surveillance Networks from British Columbia, Alberta, Ontario, Nova Scotia, and Newfoundland. Extracted data elements: problem and encounter diagnoses, billing, laboratory test results, and prescribed medications	Phenotyping algorithm consisted of ICD-9 codes, billing, laboratory test results, and prescribed medications. Phenotyping algorithm compared against the chart review standard.	0
Wu et. al	2020	Taiwan	Dementia	Algorithm Development	evaluate the accuracy of diagnostic codes and use text mining to extract symptom profile and functional impairment	Inpatient	National Health Insurance Research database	1	0	0	0	1	0	1	0	1	ICD code, and NLP on unstructured data	Chart Review	0.735 to 0.982		0.610 to 0.984			Evaluate the accuracy of diagnostic codes and use text mining	Integrated Medical Database, National Taiwan University Hospital. Extracted discharge notes, which includes the baseline demographic data, present illness, physical and mental examination, progress note, laboratory and image examination, prescription records, medical procedures, and discharge diagnosis with ICD-9-code	Dictionary-based approach used in conjunction with linear-chain conditional random filed to process discharge summaries. Compared against chart review standard.	1

## Sheet: Chronic Pulmonary
Study Characteristics									Databases		EMR Data Type				AI Technique				Algorithm Performance Metrics					Additional Details	Methods
Author	Year	Country	Disease	Study Classification	Overall Description	EMR Setting	Data Source	Diagnostic Code (e.g. ICD)	Administrative Database	Other Databases	Structured (e.g. Labs, Medicatons)	Unstructured (i.e. Free-text)	Imaging data	Chart Review	ML	NLP	Phenotyping Summary	Validation Methodology	Sensitivity	Specificity	PPV	NPV	AUC	Case Definition Purpose	Data Sources and Elements	Study Methods	Data Quality (including mention in limitation)
Afzal et. al	2013	Netherlands	Chronic Pulmonary	Algorithm Development	RIPPER algorithm applied to generate and evaluate an automated asthma case-detection algorithm using free-text and coded information	Primary Care	IPCI, Primary Care	1	0	0	1	1	0	1	1	1	ICD-9 code. Definite asthma: one confirmed entry in EMR, Probable: one entry evidence diagnosed by GP, at least one entry suggestive (ICPC, text, use of drugs within 12 month), Doubtful: entry, but do not satisfy the criteria for definite or probable	Chart Review	0.85 to 0.97	0.50 to 0.95	0.47 to 0.88			Apply a machine-learning approach to generate and evaluate an automated case-detection algorithm	Integrated Primary Care Information database. Extracted data elements are asthma-related codes (ICD-9), drugs, and free text	Phenotyping used rule-learning program RIPPER algorithm used. Over-sampling method employed to balance the performance. Compared against chart review standard.	0
Afgun et. al	2020	USA	Chronic Pulmonary	Algorithm Development	Develop a SQL-based method for extracting FEV1 values from a large collection ofclinical documents to characterize COPD severity	Inpatient	Veterans Aging Cohort Study	1	0	0	1	0	0	1	0	0	CPT codes and FEV1 measurements	Chart Review	1		0.99			Develop a SQL-based method for extracting FEV1 values from a large collection ofclinical documents to characterize COPD severity	Veterans Aging Cohort Study. Extracted demographics, pharmacy and medication fill data, laboratory data, inpatient utilization data. Free-text data included progress notes.	Cohort defined as those who had PFTs within the VA system using relevant CPT codes. Two-step text processing approach based on MS SQLServer’s fulltext search capability employed. Performance compared against a manual reference standard.	0
Almoguera et. al	2017	USA	Chronic Pulmonary	Genome Analysis	Identifying genetic susceptibility factors of asthma using eMERGE consortium datasets	Inpatient	eMERGE network database	1	0	1	1	1	0	1	0	1	More than 3 or equal in-person visits in any 12 month, mention of wheezing or asthma in EMR notes ICD-9 for identification, and stratification by GOLD severity classification	Chart Review						Conduct a genome-wide association study in patients with asthma	eMERGE Network network: Children’s Hospital of Philadelphia.	Phenotyping algorithm used ICD-codes, one prescriptions of asthma-related medications. Compared against a chart review standard. Genome-wide genotyping conducted.	0
Asche et. al	2008	USA	Chronic Pulmonary	Algorithm Development	Develop EMR for COPD algorithm and compare against ICD-9	Primary Care	GE Centricity, Primary Care	1	0	0	1	0	0	0	0	0	EMR used for assessing pulmonary function test and prescription	Not specified						Assess advantages and challenges of conducting chronic obstructive pulmonary disease (COPD) related outcomes research in a national EMR dataset	General Electric Centricity research database. Extracted demographic information, vital signs, laboratory orders and results, medication list entries, prescription orders, diagnoses, and problem lists.	ICD-9 code and pulmonary function test (following Global Initiative for Chronic Obstructive Lung Disease Workshop report 1 guidelines). Respiratory medications prescription also utilized as indicator of most recent PFT.	0
Borlee et. al	2017	Netherlands	Chronic Pulmonary	Epidemiology Analysis	Compare COPD-prevalence from four different operational definition	Primary Care	Livestock Farming and Neighboring Residents’ Health	1	0	0	1	0	0	1	0	0	ICPC codes, and spirometer FEV	Chart Review	0.19 to 0.30	0.97 to 0.99	0.38 to 0.71	0.91 to 0.96		Determine COPD-prevalence using multiple definitions	Participants from Livestock Farming and Neighboring Residents’ Health study, EMR data extracted from Netherlands Institute for Health Services Research (NIVEL) Primary Care Database. Agreement between the presence of COPD calculated between different data sources.	ICPC-code R91 or R95. Two COPD-definitions were used based on spirometry data. Patient characteristics and severity measures ofCOPD were collected using questionnaire. Non-response analysis done to assess for selection bias. Logistic regression adjusting for age, gender and smoking habits done.	0
Cave et. al	2016	Canada	Chronic Pulmonary	Algorithm Development	Developing and validating pediatric asthma case definition	Primary Care	CPCSSCN, Primary Care	1	0	0	1	0	0	1	0	0	based on four different operational definitions	Chart Review	0.871 to 0.879	0.982 to 0.986	0.908 to 0.919			Develop and validate a case definition for children with Asthma	CPCSSN; primary care EMR database. Data elements include Billing code, encounter diagnosis by ICD-9 codes, and medication.	Billing code, encounter diagnosis by ICD-9 codes. Medication also included in the phenotyping algorithm. Developed algorithm compared against chart review standard.	0
Crothers et. al	2019	USA	Chronic Pulmonary	Algorithm Development	Determined whether using EMR data could improve ICD-9 accuracy for diagnosing COPD within HIV population	Inpatient	Examinations of HIV Associated Llung Emphysema Study based on Veterans, EMR	1	0	0	1	0	0	1	0	0	OXMIS, ICD-10, and READ codes, Structured EMR: demographic, laboratory, diagnostic codes	University Washington HIV Cohort of PLWH						Develop and validate a phenotyping algorithm to accurately define COPD when compared to spirometry among HIV population	Examinations of HIV Associated Lung Emphysema (EXHALE) study. Extracted laboratory values and diagnostic codes (ICD-9) for existent medical conditions. Demographics such as age, sex, race, extracted. Metered Dose Inhalers as well.	pre- and post-bronchodilator spirometry performed according to American Thoracic Society criteria. Phenotyping algorithms; 1) different ICD-9 code groupings, 2) Varying the time window to identify ICD-9 codes, and 3) requiring 1 inpatient and/or 2 outpatient occurrences, versus requiring 1 ICD-9 codes of any type, inpatient or outpatient.	1
DiSantostefano et. al	2014	UK	Chronic Pulmonary	Epidemiology Analysis	Assessing association between inhaled corticosteroid and pneumonia, among new users of ICS relative to inhaled LABD monotherapy	Primary Care	CPRD, Primary Care	1	1	0	1	0	0	0	0	0	Primary outcome: severe pneumonia defined as hospitalization or death during a pneumonia episode	Not specified						Examine the association between ICS and pneumonia in new users of ICS-containing medications versus new users of long-acting bronchodilators	Clinical Practice Research Datalink GP OnLine Data database. Extracted data elements are primary and nonprimary causes for each episode of in-patient care, type of admission (emergency versus non-emergency), length of stay and discharge status.	Pneumonia algorithm includes HES hospital codes (ICD-10) and existing CPRD GOLD codes. After cohorts were selected, propensity score utilized to adjust for confounding by severity due to differential prescribing by physicians. Cox proportional hazard model employed.	0
Hsu et. al	2014	USA	Chronic Pulmonary	Algorithm Development	Developing and validating an algorithm for Chronic rhinosinusitis	Inpatient	Northwestern Medicine EDW, Inpatient EMR	1	0	0	1	0	0	1	0	0	ICD-9 and Current Procedural Terminology (CPT) codes	Chart Review		0.91				Identify chronic rhinosinusitis using EHR data and determine the accuracy of structured billing codes for identifying patients with CRS.	Northwestern Medicine Enterprise Data Warehouse.	Rhinosinutis defined using ICD-9 and Current Procedural Terminology codes. Algorithm performance compared against reference chart review	1
Kadhim-Saleh et. al	2013	Canada	Chronic Pulmonary	Algorithm Development	Validate CPCSSN case definition	Primary Care	CPCSSN	1	0	0	1	0	0	1	0	0	ICD-codes, billing codes, medication	Chart Review	0.41	0.99	0.8	0.94		Assess the validity of electronic medical records–based diagnostic algorithms	CPCSSN; primary care EMR database. Data elements include Billing code, encounter diagnosis by ICD-9 codes, and medication.	Phenotyping algorithm based on billing data, laboratory test results, and medications to ascertain diagnoses. Performance compared against manual chart review.	1
Kurmi et. al	2016	China	Chronic Pulmonary	Algorithm Development	Assess validity of COPD diagnoses collected through electronic health records	Inpatient	China Kadoorie Biobank	1	0	0	0	0	0	1	0	0	ICD code for COPD	Chart Review			0.85			Assessed the validity of COPD diagnoses	China Kadoorie Biobank. Collected via survey: behavioral, lifestyle, and environmental risk factors and disease patterns. Electronic record linkage was established with the HI system, extracted diagnoses, procedures, and ICD-10 codes.	ICD-9 code algorithm compared against chart review standard.	0
Lee et. al	2017	Canada	Chronic Pulmonary	Algorithm Development	Develop Chronic obstructive pulmonary disease electronic medical record algorithms	Primary Care	EMRALD	1	0	0	1	0	0	1	0	0	Cumulative patient profile (problem list/medical history), prescriptions, billing codes	Chart Review	0.275 to 0.904	0.716 to 0.999	0.173 to 0.995	0.946 to 0.991		determine whether patients with COPD could be accurately identified using EMR data	Electronic Medical Record Administrative data Linked Database.	Algorithms composed of term search in problem list and past medical history, prescription algorithm, search for the smoking status of the patient. Performance compared against the reference standard.	1
Liang et. al	2019	China	Chronic Pulmonary	Algorithm Development		Primary Care	Guangzhou Women and Children’s Medical Center	1	0	0	1	1	0	1	1	1	Develop EMR based algoritm for COPD	Chart Review						Propose a data mining framework for EHR data that integrates prior medical knowledge and data-driven modeling.	Guangzhou Women and Children’s Medical Center. Extracted library of symptoms, signs, history, lab data, and PACS report. Clinical practice guideliens and consensus also collected.	Chart reviewed reference standard established by physicians. Manually annotated charts used to train and validate the NLP information extraction model from the library of clinical practice guidelines. ML classifier model built.	0
Nissen et. al	2017	UK	Chronic Pulmonary	Algorithm Development	Identify PPV of various asthma algorithms using clinical codes and prescriptions	Primary Care	CPRD	1	0	0	1	0	0	1	0	0	8 algorithms combined of READ, reversibility testing (spirometry, variable peak expiratory flow, trial of treatment), and medications, and symptoms	Adjudicated by respirologist and GP. Blinded to algorithm or codes		0.431 to 0.907				Assess the accuracy of different approaches to identifying asthma in the UK Clinical Practice Research Datalink	CPRD. Contains diagnoses, prescriptions, laboratory tests, symptoms and hospital referrals, in addition to basic sociodemographic information	Read code indicating possible asthma used to create study cohort. Algoritms combined Read code lists, evidence of reversibility testing and respiratory medication use. Questionnaire sent to GPs for verification.	1
Nissen et. al	2018	UK	Chronic Pulmonary	Epidemiology Analysis	Quantification of patients with COPD having concomitant diagnosis of asthma, and vice versa.	Primary Care	CPRD	1	0	0	1	0	0	1	0	0	READ codes, Obstructive airflow: Spirometry measurement with at least one with FEV1/FCV ≤ 70%	Chart Review						Auantify the point prevalence of concomitant asthma and COPD	Clinical Practice Research Datalink. Questionnaire sent to GPs asking for COPD diagnosis, smoking history, symptoms, spirometry, confirmation by a respiratory physician, and respiratory comorbidities. Also requested spirometry printouts and letters from respiratory physician	Phenotyping: Read code, smoking history, and fixed airflow obstruction supported a current COPD diagnosis. Spirometry measurements, results of reversibility tests, and smoking history used to identify misdiagnosis. Compared against chart-review.	0
Pacheco et. al	2009	USA	Chronic Pulmonary	Genome Analysis	Identify asthmatic patients for genome-wide association studies	Inpatient	eMERGE NorthWestern, Inpatient data	1	0	1	1	0	0	1	0	0	Asthma diagnosis on visit, received asthma medication or diagnosis in other visits (≥ 1), no other chronic lung diagnosis on ≥ 2 visits, no reported smoking history in ≥ 10 years	Chart Review (n=100)			0.70 to 0.95	0.96 to 1.0		Identify asthmatic patients for genome wide association studies	NorthWestern NUgene Project; biobank of DNA samples coupled to electronic medical record from Northwestern Medicine Enterprise Data Warehouse . Part of eMERGE network. Extracted diagnostic codes, medications, and discrete smoking history data from EMR	Phenotyping algorithm: Asthma diagnosis, Rx asthma med on other visit or asthma Dx on other visit, No other chronic lung disease Dx on 2 or more visits, No reported smoking Hx greater than 10 pack years. Compared against chart review standard	1
Pennington et. al	2016	USA	Chronic Pulmonary	Algorithm Development	14 different case definitions for early-life incident asthma developed	Inpatient	Kaiser Permanente Georgia, Inpatient EMR	1	0	0	1	0	0	0	0	0	Combined ICD-9, symptomatic diagnosis, and asthma-related medications	Not specified	0.318 to 0.638	0.738 to 0.966	0.435 to 0.715	0.807 to 0.866		Assess the impact of different approaches to using medical records on estimates of asthma incidence and validate earlylife asthma case definitions in predicting school-age asthma.	Kaiser Air Pollution and Pediatric Asthma	Algorithm: least 1 asthma diagnosis (ICD-9 code 493) between ages five and eight. Asthma controller, reliever, and medication information also incorporated.	0
Rothnie et. al	2016	UK	Chronic Pulmonary	Algorithm Development	Validate acute exacerbation of COPD in UK EMR	Primary Care	CPRD, Primary Care	1	0	0	1	0	0	1	0	0	READ + history of smoking + least 2 COPD medication prescriptions	Chart Review	0.016 to 0.711		0.73 to 0.992			Determine whether spirometry undertaken in primary care for suspected COPD is of sufficient quality and whether their spirometry was correctly interpreted.	Clinical Practice Research Datalink. Spirometric readings for both quality of the procedure and interpretation extracted.	Physician reviewed data elements. Logistic regression employed to investigate predictors of correct interpretation	0
Rothnie et. al	2017	UK	Chronic Pulmonary	Epidemiology Analysis	Assess spirometry undertaken in primary care for patients suspected to have COPD was of sufficient quality	Primary Care	CPRD	1	0	0	1	0	0	1	0	0	READ + history of smoking + least 2 COPD medication prescriptions	Chart Review	0.02 to 0.71		0.609 to 0.979			Validate the recording of Acute Exacerbations of COPD	Clinical Practice Research Datalink.	Algorithm: specific COPD Read code, history ofcurrent or past smoking, at least two prescriptions for COPD medicines. Questionnaires were sent to GPs asking for confirmation of their patients’ AECOPD. Compared against the chart review cohort.	0
Schulz et. al	2011	Germany	Chronic Pulmonary	Algorithm Development	Employ a simple text mining approach to predict missing codes	Inpatient	UMCF	1	0	0	0	1	0	1	0	1	ICD code and German DRG assigned through NLP on dischrage summary	Chart Review	0.7		0.45			Employ a simple text mining approach to predict missing codes.	inpatient discharge summaries from UMCF.	Rule base algorithm was built relating drug names with their indication. Match rule used to classify disease stats based on annotation.	0
Seol et. al	2020	USA	Chronic Pulmonary	Algorithm Development	Apply two NLP algorithms for Asthma to establish childhood asthma subpopulation	Primary Care	Mayo Clinic	0	0	0	0	1	0	1	0	1	NLP-PAC and NLP-API utilized	Not specified						Application of NLP on paediatric population systematically identifies childhood asthma	Olmsted County Birth Cohort, Rochester Epidemiology Project database	Apply validated NLP algorithms for Predetermined Asthma Criteria (NLP- PAC) as well as Asthma Predictive Index (NLP- API)	0
Sohn et. al	2018	USA	Chronic Pulmonary	Algorithm Development		Inpatient	Mayo Clinic and Sanford Children’s Hospital	0	0	0	0	1	0	1	0	1	used NLP-PAC on unstructured free-text EMR data	Chart Review	0.840 to 0.972	0.924 to 0.964	0.788 to 0.905	0.945 to 0.988		Assess clinical documentation variations across different instituatinos with differing EMR system, and assess portability of natural language processing system.	Birth cohorts from Mayo Clinic and Sanford Children’s Hospital. Mayo clinical notes selected up to a certain date to match age with SCH.	NLP asthma ascertainment system (NLP-PAC system) applied on clinical notes from Mayo and Stanford. NLP-PAC system uses MedTaggerIE. Comparison made against the chart-review standard.	0
Sohn et. al	2018	USA	Chronic Pulmonary	Algorithm Development	Developing and validating an NLP algorithm to determine asthma prognosis after asthma onset	Inpatient	Inpatient EMR	0	0	0	0	1	0	1	0	1	Asthma event: clinic visit for asthma, asthma symptoms, and current use of medication. NLP applied	Chart Review	0.943 to 0.950	0.957 to 0.980				Develop and validate NLP algorithm to determine asthma prognosis after asthma onset	Olmsted County Birth Cohort, Rochester Epidemiology Project database	Asthma events include physician diagnosis, asthma symptoms, current use of asthma medication. NLP algorithm for asthma prognosis deeloped using NLP-PAC. Algorithm performance compared against the manual chart review standard.	0
Sperrin et. al	2019	UK	Chronic Pulmonary	Algorithm Development	Validate an algorithm for acute exacerbations of chronic obstructive pulmonary disease in EMR	Primary Care	SLS COPD and Salford Integrated Record	1	0	0	0	0	0	1	0	0	ICD and READ used to define AECOPD	Chart Review from clinical trials (SLS COPD)	0.636 to 0.737		0.676 to 0.751			Validate an algorithm for acute exacerbations of chronic obstructive pulmonary disease	trial eCRF and the Salford Integrated Record, done as a part of clinical trial	AECOPD defined using ICD code or READ code. Time spacing of the codes was analyzed to assemble events into distinct AECOPD episodes;	0
Sundaresan et. Al	2018	USA	Chronic Pulmonary	Algorithm Development	Utilize multiple data elements available in electronic medical records (EMRs) and claims database to create separate algorithms	Inpatient	Geisinger	1	0	0	1	0	0	1	0	0	Chief complaints, vitals, season, smoking, medication use, and discharge diagnoses	Chart Review	0.616 to 0.956	0.736 to 0.959	0.793 to 0.942	0.702 to 0.940		Develop algorithm to identify asthma exacerbation-related ED visit among the general population.	Geisinger Health ED. Data elements include chief complaints, vitals, season, smoking, medication use, and discharge diagnoses	Pateints with ICD code in Asthma list selected, excluding Coronary artery disease/heart failure, COPD, cystic fibrosis, and bronchiectasis. Principal and secondary diagnoses of asthma exacerbation were identified by clinically coded ICD-9 code Performance compared against the chart review cohort. Logistic regression modelling employed.	1
Vazquez Guillamet et. al	2018	USA	Chronic Pulmonary	Algorithm Development	identify clinically relevant phenotypes by applying clustering methods	Inpatient	University of New Mexico Hospital	1	0	0	0	0	0	1	0	0	ICD-9 code used to define COPD	Not specified						Identify clinically relevant phenotypes by applying clustering methods	New Mexico Hospital. Collected data elements demographics, comorbidities included in Charlson’s comorbidity index, presence of atopy, obesity, number of admissions, prescriptions for inhalers grouped as short acting beta-agonist, long-acting beta-agonist, anticholinergics, steroids and their combinations, prescriptions for oral steroids, beta-blockers and statins.	Patenr cohort selected by using a ICD code of COPD. Sphere exclusion method used for clustering based on obtained data elements.	0
Wi et. al	2018	USA	Chronic Pulmonary	Algorithm Development	Adapt NLP-PAC to Sanford Children Hospital	Inpatient	Sanford Birth cohort	0	0	0	0	1	0	0	0	1	NLP-PAC system applied	Chart Review	0.92	0.96	0.89	0.97		Adapt NLP-PAC in Sanford Children Hospital.	Sanford Birth cohort. Collected elements include family history of asthma, a history of allergic rhinitis or eczema, maternal smoking during pregnancy, passive smoking after birth, and breastfeeding as well as tympanostomy tube insertion and Streptococcus pyogenes infection	PAC includes recurrent wheezing symptoms along with other respiratory symptoms (e.g., night cough, difficulty in breathing) and airway hyperresponsiveness suggested as key symptom indicators for considering a diagnosis of asthma. PAC algorithm performance compared against the chart review cohort.	0
Wi et. al	2017	USA	Chronic Pulmonary	Algorithm Development	NLP algorithm developed for predetermined asthma criteria (PAC) using electronic records	Inpatient and Outpatient	MayoBirth Cohort	0	0	0	1	1	0	1	0	1	EMR used narrative component	Chart Review	0.92	0.96	0.89	0.97		Evaluate the validity ofan existing natural language processing algorithm for asthma criteria	MayoBirth Cohort. Extracted EMR narratives	MedTagger used to implement the algorithm. Algorithm performance compared against the chart review.	0
Williamson et. al	2014	Canada	Chronic Pulmonary	Algorithm Development	Case definitions for 8 diseases developed, including hypertension, diabetes, COPD, and dementia	Primary Care	CPCSSCN, Primary Care	1	0	0	1	0	0	1	0	0	ICD-9 codes, numeric, and textual data. EMR components: problem, encounter diagnosis, billing, lab, and medications	Chart Review (n=2,200)	0.821	0.973	0.721	0.984		Evelop and validate case definitions and case-finding algorithms	Canadian Primary Care Sentinel Surveillance Networks from British Columbia, Alberta, Ontario, Nova Scotia, and Newfoundland. Extracted data elements: problem and encounter diagnoses, billing, laboratory test results, and prescribed medications	Phenotyping algorithm consisted of ICD-9 codes, billing, laboratory test results, and prescribed medications. Phenotyping algorithm compared against the chart review standard.	0
Wu et. al	2018	USA	Chronic Pulmonary	Algorithm Development	NLP system for Asthma developed; validated against ICD-9 codes and chart review cohort	Primary Care	Mayo Clinic sick-child daycare program	1	0	0	0	1	0	1	1	1	NLP-based case definition for Asthma, based on concept and ML classification	Chart Review (n=112)	0.308 to 0. 846	0.932 to 0.965	0.571 to 0.880	0.822 to 0.954		valuate the accuracy of a computational approach to asthma ascertainment	Olmsted County, Minnesota. Retieved clinical narratives.	cTAKES used to extract concepts from free-text clinical narratives. C4.5 decision tree algorithm applied. NLP-ML algorithm compared against the chart review. ICD algorithm compared against the chart review.	0
Zeng et. al	2006	USA	Chronic Pulmonary	Algorithm Development	Develop Health Information Text Extraction	Inpatient	Partners' Health Care Research Patient Data Repository	1	0	0	0	1	0	1	0	1	ICD-9 code and free-text EMR data	Chart Review	0.459 to 0.924	0.749 to 0.988				Develop a Health Information Text Extraction tool and apply on an airway disease.	Partners' Health Care Research Patient Data Repository. Data elements include free text, administrative codes, laboratory codes and text, and numerous other data sources. This study focused on discharge summaries	HITEx uses GATE as the development platform for NLP processing. Discharge summaries fed for concept extraction. Compared against the manual chart review.	0

## Sheet: Peptuic Ulcer
Study Characteristics									Databases		EMR Data Type				AI Technique				Algorithm Performance Metrics					Additional Details	Methods
Author	Year	Country	Disease	Study Classification	Overall Description	EMR Setting	Data Source	Diagnostic Code (e.g. ICD)	Administrative Database	Other Databases	Structured (e.g. Labs, Medicatons)	Unstructured (i.e. Free-text)	Imaging data	Chart Review	ML	NLP	Phenotyping Summary	Validation Methodology	Sensitivity	Specificity	PPV	NPV	AUC	Case Definition Purpose	Data Sources and Elements	Study Methods	Data Quality (including mention in limitation)
Gill et. al	2011	USA	Peptic Ulcer	Clinical Decision Support	Assessing the impact of EHR based clinical decision support on guideline adherence for reducing GI complications	Primary Care	Primary care	1	0	0	1	0	0	1	0	0	High risk if on traditional NSAID, had GI risk factor, but not on PPI or misoprostol. GI complications identified through ICD-9, includes peptic ulcer, gastritis, duodenitis	Definitions based on American College of Gastroenterology guidelines						Assess impact of EHR-based clinical decision support on adherence to guidelines for reducing gastrointestinal complications	Centricity Healthcare User Research Network, Medical Quality Improvement Consortium. Contains demographic and clinical data	Patient population at high risk for NSAID related GI complication. GI risk factors were a history of GI complications, an age of 75 years or older, or concomitant use of anticoagulants, antiplatelet medications (including aspirin), or systemic corticosteroids. GI complications (diagnosis) extracted using ICD-9 code. EHR-based clinical decision support designed for use in-office while providing ca…	1
Salmasian et. al	2013	USA	Peptic Ulcer	Algorithm Development	Establishing a framework for automatic identification of medication overuse and applied it to proton pump inhibitors (PPIs). PPI use indicated in peptic ulcer disease	Inpatient	Inpatient EHR	1	0	0	1	1	0	1	0	1	Automated algorithm created using drug labels, clinical guidelines, expert opinions, and NLP on discharge summaries	Manual Chart Review (n=200		0.74	0.95			Develop a framework for automatic identification of medication overuse	New York Presbyterian Hospital. Discharge summaries used for this study.	Developed the knowledgebase of indication. Established indications was mapped to a single corresponding concept in the Unified Medical Language System. Only used discharge summaries, and MedLEE NLP system used. Perfomance of the algorithm compared against the chart review.	1
Shelat et. al	2015	Singapore	Peptic Ulcer	Algorithm Development	Descriptive study of patients operated on perforated peptic ulcer (PPU)	Inpatient	Inpatient EHR	1	0	0	1	1	0	0	0	0	ICD-9 or ICD-10 codes for peptic ulcer. Case notes, demographic, and clinical data evaluated	Laparoscopic omental patch repair procedures done on selected patients						Propose selection criteria to reduce the effect of learning curve and enhance patient safety for peptic ulcer.	Patient data was extracted from electronic medical records and case notes.	ICD-9 and ICD-10 codes used to identify PU. Demographic and clinical data evaluated with emphasis on the operative details of laparoscopic approach and short-term perioperative outcomes. Boey score, Mannheim Peritonitis Index (MPI), and physiologic and operative severity score for enumeration of mortality and morbidity (POSSUM) calculated for comparisons	0
Singh et. Al	2012	USA	Peptic Ulcer	Algorithm Development		Inpatient	Mayo Clinic	1	0	0	0	1	0	1	0	1	ICD-9 code and keyword search for PUD	Chart Review	0.99	1				Develop and validate automated electronic note search strategies	Olmsted County, Minnesota. MCLSS database. Clinical notes extracted.	ICD-9 algorithm used to calculate the score. Keyword search algorithm on the clinical narratves. Compared against the chart review standard.	0

## Sheet: Rheumatologic
Study Characteristics									Databases		EMR Data Type				AI Technique				Algorithm Performance Metrics					Additional Details	Methods
Author	Year	Country	Disease	Study Classification	Overall Description	EMR Setting	Data Source	Diagnostic Code (e.g. ICD)	Administrative Database	Other Databases	Structured (e.g. Labs, Medicatons)	Unstructured (i.e. Free-text)	Imaging data	Chart Review	ML	NLP	Phenotyping Summary	Validation Methodology	Sensitivity	Specificity	PPV	NPV	AUC	Case Definition Purpose	Data Sources and Elements	Study Methods	Data Quality (including mention in limitation)
Barnado et. al	2017	USA	Rheumatologic Disease	Algorithm Development	Developing SLE algorithm incorporating lab and medications	Inpatient	Vanderbilt University (Synthetic Derivative), Inpatient EHR	1	0	0	1	0	0	1	0	0	ICD-9 code within EHR, problem list, positive ANA, and medication	Chart Review (n=200)	0.33 to 0.86		0.86 to 0.91			Develop and validate novel HER-based algorithm for systemic lupus erythematosus	Vanderbilt's Synthetic Derivative. Extracted data elements are laboratory data, medications, keywords, and ICD-9 codes.	Code counts of the SLE ICD-9 code, a positive anti-nuclear antibody, medications (antimalarials, systemic corticosteroids, and disease-modifying antirheumatic drugs ) use, and a keyword of “lupus” in the problem list. Algorithm performance compared against the chart review standard.	1
Carroll et. al	2011	USA	Rheumatologic Disease	Algorithm Development	Developed SVM to identify rheumatoid arthritis cases	Inpatient	Synthetic Derivative, Vanderbilt University, Inpatient EHR	1	0	0	1	1	0	0	1	1	Combination of ICD-9, NLP on unstructured clinical notes, and medications	Ten-fold cross validation for performance metrics	0.405 to 0.871		0.752 to 0.937			Evaluate the performance of a support vector machine to accurately identify rheumatoid arthiritis cases.	Synthetic Derivative. Extracted ICD-9 dignoses codes, clinical narratives, and medication names.	Selected patients who had at least one 714.* ICD-9 billing code. Clinical text processed using SecTag first, then further processed by KnowledgeMap Concept Identifier, which output the Unified Medical Language System (UMLS) Concept Unique Identifiers. MedEx used to identify medications. SVM ML model then trained using the obtained features to classify RA.	0
Carroll et. al	2012	USA	Rheumatologic Disease	Algorithm Development	See Carroll 2011	Inpatient	Vanderbilt (SD), NorthWestern (EDW), and Partners Healthcare (BWH, MGH)	1	0	0	1	1	0	0	1	1	Previously developed algorithm from Carroll 2011 deployed and validated at multiple sites	External validation on two academic centers	0.43 to 0.99	0.33 to 0.97			0.84 to 0.97	Evaluate the portability of a published phenotype algorithm to identify rheumatoid arthritis (RA) patients	Three institutions: 1) Vanderbilt University Medical Center’s Synthetic Derivative, 2) Northwestern medical Enterprise Data Warehouse, and 3) Partners Healthcare.	Patients cohort required to have at least one ICD-9 code for RA. Algorithm was a logistic regression model developed by Liao et al that combined codified medical data and narrative text. Partners and at Northwestern medication free-text data analyzed using HITEx, while Vanderbilt used MedEx.	1
Cote et. al	2014	USA	Rheumatologic Disease	Epidemiology Analysis	Case-control design, assessing association between vitamin D level with incident rheumatoid arthritis	Primary Care	Geisinger Health, Primary Care	1	0	0	1	0	0	1	0	0	Incident case defined as ICD-9 appearing twice by a GHS rheumatologist	Previously validated against American College of Rheumatology criteria (97% concordance)						Evaluate the association of vitamin D level with incident rheumatoid arthritis	Geisinger Health System. Extracted data elements are diagnoses codes, BMI, smoking status, and rheumatoid factor (RF) value. Case-control design employed.	ICD code 714.0 used to define RA. Conditional logistic regression models employed to assess differences between cases and controls	0
de Abreu et. al	2018	Brazil	Rheumatologic Disease	Epidemiology Analysis	Describing SLE and RA clinical profiles among those with primary dengue infection	Inpatient and Outpatient	Brazilian Public Health Informatics System	1	0	0	0	0		1	0	0	ICD code, treatment, and procedure codes	Not specified						Describe the clinical profile and outcomes of SLE and RA patients	Brazilian Public Health Informatics System. Data elements include Hospitalization information, length of hospitalization, resources used, such as dialysis, antibiotics	Study cohort: patients with lupus ICD-9 code or RA ICD-9 code and their treatment approved by SUS. Clinical descriptives and profiles described using statistical tests (e.g. ANOVA, t-test, etc).	0
Escudié et. al	2017	France	Rheumatologic Disease	Algorithm Development	Entity recognition software developed, incorporating MeSH, ICD-10, and ATC codes	Inpatient	Hospital clinical data warehouse	1	0	0	1	1	0	0	0	1	Case defined as at least one ICD code, one prescripted drugs, or one mention in text. Narrative report used; discharge summaries, outpatient reports, multi-disciplinary expert meeting summaries	Correlation between prevalence estimates comparison against literature	0.1 to 0.8					Propose an approach to assess comorbidities burden	HEGP hospital. Data elements include demographics (age, sex, and vital status), vital signs (e.g., temperature, blood pressure, weight…), diagnoses (ICD-10), procedures (French classification), clinical data (structured questionnaires from EHR), free text reports, pathology codes, biological test results, and Computerized Provider Order Entry (ATC) drug prescriptions	First, select the list of autoimmune diseases from MeSH® terminology and MedLine cooccurrences, use UMLS to map autoimmune disorders MeSH concepts to other terminologies used in the clinical data warehouse. Free-text narratives text-mined using the developed system. Applied to autoimmune diseases.	0
Ford et. al	2016	UK	Rheumatologic Disease	Algorithm Development	Evaluating the delays in recording of RA diagnosis using free-text components of EHR	Primary Care	CPRD, Primary Care	1	0	0	1	1	0	0	0	1	First appearance of RA diagnostic code. Explored the free-text; mapped to 8 RA indicators	Compared against manual annotation						Use free text in UK general practice patient records to evaluate delays in recording of rheumatoid arthritis diagnosis	Clinical Practice Research Datalink. Contains prescribing and coded diagnostic and clinical information, lab tests & results, and referrals made.	Cohort selection: those with diagnostic code of RA. Codes indicative of RA-related activity developed. All text strings in the records were accessed. Manual annoation done. Algorithm performance compared against the annotation.	1
Ford et. al	2013	UK	Rheumatologic Disease	Algorithm Development	Estimate hidden RA within free text using a keyword search.	Primary Care	Clinical Practice Research Datalink	1	0	0	0	1	0	0	0	1	Patient cohort identified using RA code. Indicator group using ICD-codes, medication developed. Then free-text keyword algorithm developed. These two groups were compared	Clinician derived keyword search list. Chart review not specified						Estimate the extent of RA hidden within free text, using a keyword search.	Clinical Practice Research Datalink. Contains prescribing and coded diagnostic and clinical information, lab tests & results, and referrals made.	First diagnosis of RA code used to select the study cohort. Keyword for RA developed. UMLS Metatheasaurus used to supplement the list.	1
Jamian et. al	2019	USA	Rheumatologic Disease	Algorithm Development	Chart Review by Rheumatologist	Inpatient	Synthetic Derivative	1	0	0	1	1	0	1	1	1	ICD 9, positive antinuclear antibody (titer ≥ 1:80), and a keyword of Raynaud’s phenomenon (RP) in clinical notes	Develop and Validate EHR-based algorithms that incorporate billing codes and clinical data	0.50 to 1.0		0.52 to 1.0			Develop EHR-based systemic sclerosis algorithm.	Synthetic Derivative. Extracted ICD-9 dignoses codes, clinical narratives, and medication names.	Phenotyping algoritm: ICD code. positive antinuclear antibody, and a keyword of Raynaud’s phenomenon. The other algorithm was classification and regression tree model. Compared phenotyping performance of both aginst the chart review standard.	0
Jorge et. al	2019	USA	Rheumatologic Disease	Algorithm Development	Develop data-driven SLE EHR algorithms and assessed performance of existing rule-based algorithms. ML and NLP employed for classification algorithm	Inpatient	Partners HealthCare	1	0	0	1	1	0	1	1	1	ICD, Lab, medication, and NLP	Chart Review, internal and external cohort validations.	0.64		0.9			Use machine learning to generate data-driven systemic lupus erythematosus algorithm	Partners HealthCare and Vanderbilt University’s Synthetic Derivative. Extracted ICD-9 and ICD-10 diagnosis codes, laboratory orders and medications	Began with ICD code for SLE. NLP applied to extract features from unstructured data mapped to SLE-related concepts using UMLS CUI's. NLP process used HITEx. logistic regression with adaptive LASSO penalty used for supervised learning. Predictors included ICD code, lab code, medication code, and extracted UMLS CUIs. External validation on synthetic derivative dataset.	1
Kronzer et. al	2020	USA	Rheumatologic Disease	Algorithm Development	Assess performance of eMERGE RA algorithm	Inpatient	Mayo Clinic Biobank,	1	0	0	1	0	0	1	0	0	ICD-9 code and laboratories	Chart Review	0.53	0.99	0.97	0.74	0.76	Calculate the validity of the eMERGE RA algorithm and algorithm accuracy over varying time intervals	Mayo Clinic Biobank, Rochester Epidemiology Project	eMERGE algorithm, including diagnosis codes for RA, systemic lupus erythematosus, and psoriatic arthritis, RF laboratory codes, and and the total number of diagnosis codes. Algorithm performance compared against the chart review. Modified EHR lookback period upto 10 years as well as RA duration in the analysis.	0
Liao et. al	2010	USA	Rheumatologic Disease	Algorithm Development	Developing a classification algorithm of RA combining narrative and codified EHR data against codified data alone	Inpatient	Partners Healthcare (BWH & MGH), Inpatient EHR	1	0	0	1	1	0	1	0	1	ICD 9 code and record of antibodies to cyclic citrullinated peptide (anti-CCP). Narrative and codified data, including radiology reports, labs, medications, from EHR used for algorithm development	Chart review (n=500) for training and n=400 for validation	0.51 to 0.63		0.88 to 0.94			Classify RA subjects with high positive predictive value	Partners HealthCare. Extracted ICD diagnoses codes, medication, rheumatoid factor. Also extracted following free-text narratives: health care provider notes, radiology reports, pathology reports, discharge summaries, and operative reports.	Study cohort selection: greater than 1 ICD code for RA or subjects who tested for antibodies to cyclic citrullinated peptide. Phenotyping algorithm: ICD9 codes, electronic prescriptions, and anti-CCP and rheumatoid factor. Five clinical narrative types used: health care provider notes, radiology reports, pathology reports, discharge summaries, and operative reports. Used HITex system for NLP. NLP…	1
Lin et. al	2013	USA	Rheumatologic Disease	Algorithm Development	Automatic identification of patients’ RA disease activity at rheumatology clinic visits	Inpatient	Partners Healthcare, Inpatient EHR	1	0	0	1	1	0	1	1	1	cTAKES used to process clinical narratives. Four set of features used: 1) a user-defined list of terms, 2) UMLS CUIs, 3) BOWs, and 4) unigrams or word-CUI bigrams. ESR/CRP lab values also incorporated into algorithm. Following classification methods used: logistic regression, Naive Bayes, Multilayer Perceptron, SVMs with different kernels.	Chart Review					0.732 to 0.831	Develop methods to automatically discover RA disease activity at discrete rheumatology clinic visits	RA EMR cohort from Partners HealthCare. Extracted DAS28 score and associated CRP and/or ESR values, and MD estimated DAS scored at the time of the visit	cTAKES used to process clinical narratives. Four set of features used: 1) a user-defined list of terms, 2) UMLS CUIs, 3) BOWs, and 4) unigrams or word-CUI bigrams. ESR/CRP lab values also incorporated into algorithm. Following classification methods: logistic regression, Naive Bayes, Multilayer Perceptron, SVMs with different kernels.	1
Mueller et. al	2015	UK	Rheumatologic Disease	Algorithm Development	Update the CPRD Ra Algorithm	Primary Care	CPRD	1	0	0	1	0	0	1	0	0	RA Read code and a disease modifying antirheumatic drug (DMARD)	Code list reviewed by physicians						Update previous deeloped algorithm to define RA	Clinical Practice Research Datalink	Took the previous algorithm, and updated the following: READ codes for RA, DMARDs, alternative indications and alternative diagnoses	1
Murray et. al	2019	USA	Rheumatologic Disease	Algorithm Development	Demonstrate methods allowing for automated noisy labelling of positive and negative controls; applying machine learning for automatic identification of systematic lupus erythematosus	Inpatient	UCSF, Inpatient EHR	1	0	0	1	1	0	1	1	1	Developed test-set using clinical chart-review, training set using noisy labelling of data	Chart Review (n=300)	0.83 to 0.97		0.85 to 0.98			Automate the identification of systemic lupus erythematosus	University of California, San Francisco. Extracted demographic information, current and previous medication prescription orders, laboratory autoantibodies (antidsDNA, anti-Smith, anti-ssA, anti-ssB, anti-RNP, and ANA), frequency of words from clinical notes (negation not considered), and all historical and active ICD-9 codes from problem lists	Select cohort based on ICD-9 codes potentially associated with SLE , positive lupus autoantibodies associated with SLE, or mention of lupus or SLE in clinical narratives. Divided the cohort into positive and negative cases. Trained algorithm using L1-regularized logistic regression. EasyEnsemble used to deal with class imbalance. Compared algorithm performance against the chart review standard.	0
Nicholson et. al	2013	UK	Rheumatologic Disease	Algorithm Development	Develop ‘indicator markers’ found in patients with early rheumatoid arthritis	Primary Care	General Practice Research Database	1	0	0	0	0	0	1	0	0	Read codes	Chart Review						Develop indicator markers of early rheumatoid arthritis	General Practice Research Database.	Developed apriori indicators of RA via 1) searching for a list of keywords in GPRD medical browser, 2) Examine READ code hierarchy, 3) code list from other studies, 4) BNF or formulary chapter heading. A posteriori modification used commonly used READ codes, patient histories. Statistical tests such as medians and non-parametric tests used for comparisons, and survival analysis conducted.	1
Nielen et. al	2013	Netherlands	Rheumatologic Disease	Algorithm Development	Compare EMR obtained IA code against clinical characteristics for validation	Primary Care	Netherlands Information Network of General Practice	1	0	0	1	0	0	1	0	0	219 patients with a diagnostic code of IA from EMR systematically reviewed on clinical characteristics	Chart Review						Investigate the validity of the diagnosis inflammatory arthritis	Netherlands Information Network of General Practice. Following data elements extracted: age, gender, number of IA-related visits or an IA related episode with the GP, prescriptions with the IA diagnostic code (excluding DMARDs and biological agents) and repeat prescriptions of disease-modifying antirheumatic drugs (DMARDs) and/or biological agents.	Patients of above 30 years old with ICPC diagnostic code of IA selected. Manual chart review done and confirmed through for letters to medical specialists and other correspondence. Algorithm performance compared against the chart reivew standard.	0
Nikiphorou et. al	2020	UK	Rheumatologic Disease	Epidemiology Analysis	Assess cardiovascular disease burden at and prior to diagnosis in people with early rheumatoid arthritis	Primary Care	Royal College of General Practitioners Research and Surveillance Centre	1	0	0	1	0	0	0	0	0	RA Read code and a disease modifying antirheumatic drug (DMARD); validated by Mueller et. al	Not specified						Compare the prevalence of CVD and risk factors among those with RA.	Royal College of General Practitioners Research and Surveillance Centre database. Retrospective case–control study design. Data elements: clinical diagnoses, anthropometric measurements (eg, body mass index, laboratory tests (eg, C reactive protein), and prescriptions, coded with the Read coding system	Case and control were age and gender- matched in 1:1 ratio. Diagnosis of RA used to select case. Descriptivie statistics done. Cox regression used to model hazard ratios.	0
Partington et. al	2018	UK	Rheumatologic Disease	Epidemiology Analysis	Estimating true incidence, prevalence, and real-world treatment of polymyalgia rheumatica	Primary Care	CPRD	1	0	0	1	0	0	0	0	0	READ code, and least two prescription for oral glucocorticoids.	Not specified						Estimates the incidence and prevalence of polymyalgia rheumatica.	Clinical Practice Research Datalink	READ code and prescrption used as phenotype. Incidence and incidence rate ratio for polymyalgia rheumatica calculated.
Redd et. al	2014	USA	Rheumatologic Disease	Algorithm Development	Identify systemic sclerosis patients on prednisone ≥ 10 mg, using free-text NLP algorithm and coded algorithm	Inpatient	Veterans Affairs Administration, Inpatient	1	0	0	1	1	0	0	1	1	1) ICD-9 based identifications, 2) Free-text clinical notes analysi	Chart review and manual annotations for algorithm #2,	0.973		0.814			Identify potential SSc patients that were on prednisone to prevent scleroderma renal crisis	Veterans Informatics and Computing Infrastructure. Data elements included problem lists, medication lists, lab reports, demographics and clinical narratives.	Extracted structured and unstructed data. Clinical narratives processed using a defined set of retrieval criteria. SVM classifier trained. Compared against review standard.	0
Ritchie et. al	2010	USA	Rheumatologic Disease	Genome Analysis	Atrial fibrillation, Crohn Disease, Multiple Sclerosis, rheumatoid arthritis, and type 2 diabetes	Inpatient	Vanderbilt University (Synthetic Derivative), Inpatient EHR	1	0	1	1	1	0	0	0	0	ICD-9 code, RA medication, text match for “Rheumatoid arthritis” in clinical note, and does not contain autoimmune or inflammatory ICD-9 code or by text match. Billing codes, patient encounters, labs, and NLP on unstructured components (medications, electrocardiograms, or past med hx) (juvenile RA, inflammatory osteoarthritis, and reactive arthritis)	Chart Review (n=100) for each disease			0.97 to 1.00			Detect known genotype-phenotype associations using EMR-linked DNA biorepository.	BioVU and Synthetic Derivative.	Cases selected via disease-specific combinations of billing codes, patient encounters, laboratory data, and natural language processing on clinical narratives. Algorithm performance compared against the chart review standard. Genome-wide association studies carried out afterwards.	0
Turner et. al	2017	USA	Rheumatologic Disease	Algorithm Development	Evaluate classifier for SLE against Bayesian word vector method	Inpatient	MUSC Rheumatology Clinic	1	0	0	0	1	0	0	1	1	Applied NLP on clinical notes; and then trained several NLP classifiers	Not specified						Evaluate the performance of classifiers for Systemic Lupus Erythematosus against Bayesian word vector method.	Rheumatology Clinic. Used clinical narratives.	cTAKES used to extract UMLS CUIs. Sparse bag-of-words and Word2Vec also utilized. ExtraTreesClassifier using a random forest classifier used for normalization and feature selection. Following ML Classifier built: neural networks, random forests, naïve Bayes, support vector machines, and Bayesian inversion.	0
Verma et .al	2016	USA	Rheumatologic Disease	Genome Analysis	Phenome-wide association study between genetics (SNPs) and phenotypes from EHR biorepositories. Multiple diseases analyzed, including RA	Inpatient	eMERGE; Geisinger Health System and Vanderbilt	1	0	1	1	0	0	0	0	0	More than 3 instances of ICD-9 code	Not specified						Identify associations between selected SNPs with known or possible associations with autoimmune disease. Evaluate and contrast results across two separate EHR systems	Geisinger Health System and Vanderbilt University Medical Center	Case defined as individual with more than three instances ofa specific ICD-9 code. Logistic regression with models adjusted for sex, age, and the first five principal components used to calculate Phenome-Wide Association Study.	0
Wang et. al	2018	USA	Rheumatologic Disease	Algorithm Development	Developing methodology to screen ADEs by combining FAERS and EMR, focusing on RA	Inpatient	FDA Adverse Event Reporting System and EHR (Mayo); Inpatient	1	0	0	1	1	0	1	0	0	NLP techniques to process EHR data for disease-modifying antirheumatic drugs (DMARDs), including drug indication and temporal information	Two adverse drug events databases used (SIDER and ADReCS)	0.025 to 0.111					Screen potential adverse drug effects by combining FDA Adverse Event Reporting System and Electronic Medical Record.	Mayo Clinic Rochester campus. Multiple databases: Mayo EMR, SIDER, and FDA Adverse Event Reporting System, Adverse Drug Reaction Classification System	EMR Processing: drug documentaiton using MedXN, and Outcomes data using MedTagger. Case-crossover design used to detect signals from EMR, used odds ratio as signal. SIDER and Adverse Drug Reaction Classification System used for performance evaluation. Tested on conventional disease-modifying antirheumatic drugs for Adverse drug event detection. Gold standard came from SIDER.	0
Zhou et. al	2016	UK	Rheumatologic Disease	Algorithm Development	Developing data-driven phenotyping algorithm for RA using primary care EHRs	Primary Care	SAIL databank, Primary Care	1	0	0	1	0	0	0	1	0	Developing data-driven approach for RA using READ codes (from 43,100 codes à 900 à 37)	Cardiff dataset for external validation	0.891 to 0.862	0.856 to 0.932	0.83 to 0.946			Develop and validate a disease phenotyping algorithm for rheumatoid arthritis and use data-driven method to examine clinical codes	primary care general practice linked to with the local rheumatology secondary care clinical system. 1) Cardiff dataset and 2) GP system and resident within the ABMU areaused as validation dataset.	Random Forest with Gini impurity used to rank READ codes. Aggregation method used on ranked features. C5.0 decision tree ML algorithm	0

## Sheet: Diabetes
Study Characteristics									Databases		EMR Data Type				AI Technique				Algorithm Performance Metrics					Additional Details	Methods
Author	Year	Country	Disease	Study Classification	Overall Description	EMR Setting	Data Source	Diagnostic Code (e.g. ICD)	Administrative Database	Other Databases	Structured (e.g. Labs, Medicatons)	Unstructured (i.e. Free-text)	Imaging data	Chart Review	ML	NLP	Phenotyping Summary	Validation Methodology	Sensitivity	Specificity	PPV	NPV	AUC	Case Definition Purpose	Data Sources and Elements	Study Methods	Data Quality (including mention in limitation)
Ahmad et. al	2017	USA	Diabetes	Epidemiology Analysis	Evaluate agreement of electronic data research networks compared with data collected by standardized research approaches in a cohort study.	Inpatient	Multi-Ethnic Study of Atherosclerosis linked with HealthLNK	1	0	1	1	0	0	1	0	0	ICD-9, hemoglobin A1C, medication, or fasting glucose	MESA study validated diagnoses	0.775 to 0.798	0.933 to 0.956				Evaluate the degree of agreement of electronic data research networks compared to cohort study	The Multi-Ethnic Study of Atherosclerosis linked with HealthLNK. Extracted gender and race/ethnicity, medication, laboratory, blood pressure and anthropometric, and comorbidities.	Pearson Correlation Coefficients and Bland-Altman plots used to assess agreement. Phenotyping of diabetes and other comorbidities done using ICD-9 codes. Compared against standards from MESA registry.	0
Bent-Ennakhil et. al	2018	Norwey	Diabetes	Epidemiology Analysis	Calculate incidence of Diabetes using Primary Care EMR data	Primary Care	Primary Care EMR	1	0	1	0	0	0	0	0	0	ICD-10 codes used to define CVD	Not indicated	0.71 to 1.0	0.97 to 0.99	0.80 to 0.94	0.98 to 1.0		Identify incidence of cardiovascular diseases (CVD) and type-2-diabetes in patients with psychiatric disorders.	Patient data from 20 primary care EMR, linked to patient register, cause of death register, and drug dispense register	ICD code used to define CHF. Descriptive statistics used to identify prevalence	0
Chi et. al	2019	USA	Diabetes	Algorithm Development	Assess the validity of International Classification of Disease, 10th Revision, Clinical Modification (ICD-10-CM) codes to discriminate between type 1 diabetes mellitus (T1DM) and type 2 diabetes mellitus (T2DM)	Inpatient	SEARCH for Diabetes in Youth Study.	1	0	0	0	0	0	1	0	0	ICD-10-CM codes	physician-assigned diabetes type documented	0.906	0.963	0.893	0.968		Assess ability of ICD 10 code to discrimate between type 1 diabetes mellitus and type 2.	SEARCH Registry Study, Kaiser Permanente Southern California.	Patient cohort selected based on ICD code for diabetes. Compared against physician-assigned diabetes type documented in the SEARCh registry.	1
Coleman et. al	2015	Canada	Diabetes	Algorithm Development	Diabetes, Hypertension, Depression, osteoarthritis, and COPD diagnostic algorithm validated for Manitoba Primary Care Network	Primary Care	Canadian Primary Care Sentinel Surveillance Network (CPCSSCN) – Manitoba data, Primary care	1	0	0	1	0	0	1	0	0	CPCSSCN case definition, based on billing, medication, problem list, and lab results. Visit website for details	Chart Review	0.903	0.97	0.912			Assess validity of chronic disease case definition algorithms and factors affecting data quality in primary care EMR database.	Manitoba Primary Care Research Network, part of the Canadian Primary Care Sentinel Surveillance Network.	Age stratified random sample drawn. CPCSSN case definition applied. Performance of phenotyping algorithm compared against manual chart review.	1
Crawford et. al	2010	USA	Diabetes	Epidemiology Analysis	Examine risk factors of metabolic syndrome, on the prevalence on type II diabetes mellitus	Inpatient and Outpatient	GE Centricity Electronic Medical Record	1	0	0	1	1	0	0	0	1	ICD-9, basic NLP applied for exclusion criteria, diagnosis and procedure codes, patient age	Not specified						Examine the effects of body mass index and obesity, metabolic syndrome risk factors on Diabetes	GE Centricity Database. Diagnostic and therapeutic services data, including lab test extracted.	Patients that have recorded BMI, zip-code, and provider information used to select the study cohort. Contingency tables used to assess bivariate relationship. Logistic regressions employed to assess relationships between demographics, BMI, and comorbidities on diabetes.	1
Escudié et. al	2017	France	Diabetes	Algorithm Development	Entity recognition software developed, incorporating MeSH, ICD-10, and ATC codes	Inpatient	Georges Pompidou European Hospital, Inpatient EMR	1	0	0	1	1	0	0	0	1	Case defined as at least one ICD code, one prescripted drugs, or one mention in text. Narrative report used; discharge summaries, outpatient reports, multi-disciplinary expert meeting summaries	Correlation between prevalence estimates comparison against literature						Propose an approach to assess comorbidities burden	HEGP hospital. Data elements include demographics (age, sex, and vital status), vital signs (e.g., temperature, blood pressure, weight…), diagnoses (ICD-10), procedures (French classification), clinical data (structured questionnaires from EHR), free text reports, pathology codes, biological test results, and Computerized Provider Order Entry (ATC) drug prescriptions	First, select the list of autoimmune diseases from MeSH® terminology and MedLine cooccurrences, use UMLS to map autoimmune disorders MeSH concepts to other terminologies used in the clinical data warehouse. Free-text narratives text-mined using the developed system. Applied to diabetes.	0
Esteban et. al	2017	Argentina	Diabetes	Algorithm Development	Compare performance of different classification algorithms for categorizing diabetic patients	Inpatient	Hospital Italiano de Bueno Aires, Inpatient EMR	0	0	0	1	1	0	1	1	1	American Association of Diabetes criteria used for case definition. Multiple algorithms: 1) Stacked generalization model, 2) Statistical learning model, 3) Rule-based algorithms	Chart Review	0.79 to 1.00	0.45 to 1.00	0.78 to 1.0			Compare the performance of different classification strategies	Hospital Italiano de Buenos Aires. Following variables extracted: Numbers of standardized problems related to diabetes, filled oral hypoglycaemic or insulin prescriptions, outpatient fasting glucose measurements greater or equal to 126 mg/dl, outpatient FG measurements less than 126 mg/dl, HbA1c measurements.	Two different years of patient cohort extracted. SMOTE and ENN used to balance the dataset. Assessed rule-based algorithm (codes, specific clinical rules). and statistical; multinomial logistic regression, random forests, neural networks and support vector machines with radial kernel.	0
Frigaard et. al	2019	USA	Diabetes	Algorithm Development	investigate the use of historical laboratory data to identify a cohort of primary care patients with CKD, and assess comorbidities using ICD-9	Primary Care	University of California San Francisco General Internal Medicine	1	0	0	0	0	0	1	0	0	ICD and two eGFRs for cohort selection	Chart Review	0.95	0.93				Investigate the use of historical laboratory data to identify a cohort of primary care patients with CKD, presence or absence of comorbidities (e.g. diabetes) known to influence CKD	University of California San Francisco (UCSF) General Internal Medicine; structured data elements included laboratory test, prescription orders, indicator variables for the presence or absence of each problem list	ICD-9, problem list, lab, medications used to define conditions. Performance of phenotyping algorithm compared against the chart review standard.	0
Gini et. al	2016	Italy	Diabetes	Algorithm Development	Extracting and validating case definitions from longitudinal patient database	Primary Care	MATRICE, Primary care	1	0	0	1	0	0	1	0	0	Clinical definition and severity defined for T2D, Hypertension, Ischaemic heart disease, and HF; see table 1 in Gini 2016	Chart Review, GPs conducted manual review			0.78 to 0.93			Automatically extract diabetes and severity from the Health Search/CSD Longitudinal Patient Database (HSD)	The Health Search IMS Health Longitudinal Patient Database (HSD); a longitudinal primary care medical record database.	diagnosis codes, keywords, drug prescriptions and results of diagnostic tests used to create a rule-based algorithm. Algorithm performance compared against manual chart review standard.	0
Gjelsvik et. al	2019	Norway	Diabetes	Algorithm Development	Asses prevalence and onset of CHD and stroke among patients with type 2 diabetes mellitus (T2DM) in primary care in Norway	Primary Care	ROSA 4 study	1	0	0	0	0	0	1	0	0	ICPC-2 codes	Research nurses examined the EMRs						Describe the prevalence and onset of CHD and stroke among patients with type 2 diabetes mellitus.	Norway (5 counties Oslo, Akershus, Rogaland, Hordaland, and Nordland). Primary care EMR data. Extracted patient characteristics (such as age, sex, year of diabetes diagnosis, height, and weight), smoking status, pharmacological therapy, intermediate outcomes (including HbA1c, blood pressure, total cholesterol, LDL-cholesterol, highdensity lipoprotein-cholesterol and triglycerides), macrovascular …	Selected patient cohort based on ICPC codes. Calculated the prevalence of interestinged outcomes.	0
Harris et. al	2010	Canada	Diabetes	Algorithm Development	Establish validated EMR-based definition for diabetes	Primary Care	Ontario Diabetes Database linked with HER from DELPHI project, primary care	0	0	1	1	0	0	1	0	0	EMR based def, similar to 2003 CPG guidelines: ≥ 2 plasma glucose tests or insulin or ≥ 2 anti-diabetic drugs; Also includes HbA1c, problem list into alternative case finding algorithms.	Not specified						Establish a validated electronic medical record definition for diabetes	Institute for Clinical Evaluative Sciences Ontario Diabetes Database linked with electronic medical records	Multiple algorithms considered: 1) lab and medication data-based (greater or equal to 2 plasma glucose testsa OR insulin OR greater or equal than 2 oral anti-diabetic drugs),2) ICD diagenoses code and HbA1c-based, and 3) ICD diagnoses for hospitalization and two physician-claims for diabetes. Performance compared against the chart review standard.	0
Henderson et. al	2019	Australia	Diabetes	Algorithm Development	Validity of utilizing EMR for estimating diabetes prevalence among GP patients	Primary Care	Illawarra and Southern Practice Network (ISPRN), Primary Care	1	0	0	1	0	0	0	0	0	Decision tree composed of 1) Coded diagnosis of diabetes, 2) uncoded diagnosis of diabetes but has HbA1c value, 3) no coded diagnosis, no HbA1c, but DACC (diabetes cycle of care plan) recorded	Externally validated using the SAND sub-studies of BEACH program						Validate the estimating diabetes prevalence in general practitioner data by comparing against national Bettering the Evaluation and Care of Health (BEACH) data.	ISPRN (Primary-care network) based at the Universityof Wollongong. Extracted age,sex, diagnosis of diabetes, polycystic ovarian syndrome, Impaired Glucose Tolerance or Impaired Fasting Glucose (coded or un-coded i.e. free text), diabetes cycle of care plan, recorded HbA1c , prescription of metformin; and/or prescription of other diabetes medications.	Decision-tree created. Used Sup-plementary Analysis of Nominated Data of BEACH program (external dataset) to compare the prevalence.	1
Hivert et. al.	2009	USA	Diabetes	Prediction Modelling	Identifying at-risk patients for targeting interventions in primary care	Primary Care	Primary Care network affiliated with MGH	1	0	0	1	0	0	1	0	0	1) One inpatient diagnosis code or two outpatients for CAD or MI, 2) CPT billing codes for CABG or percutaneous insertion of intracoronary stent, 3) Evidence of MI by elevated troponin T (greater than 0.09 ng/ml)	Chart Review (100% sensitivity and 97% specificity for CHD)	0.98	0.98				Assess whether risk factor clustering identified in EHR data identifies increased-risk people who might subsequently benefit from prevention interventions	the MGH Primary Care Practice-Based Research Network (12 outpatient practices)'s Research Patient Data Repository. Data elements include: physical examination, medication lists, problem lists, clinical laboratories, demographic information including race, insurance status, home zip code, and health care utilization and cost information.	Previously validated algorithm that included diabetes mellitus on the problem list, diabetes-specific medications, hemoglobin A1c (HbA1c) results > 7.0%, or one inpatient diagnosis code or two outpatient diagnosis codes for diabetes	1
Ho et. al	2012	Canada	Diabetes	Algorithm Development	Assessing the accuracy of using EMR to identify patients with undiagnosed diabetes	Inpatient	Tertiary-care teaching hospital, Inpatient EMR	1	0	0	1	0	0	1	0	0	Recognized: ICD-10 code or pharmacy order. Serum glucose used as well	Chart Review	0.842 to 0.921	0.971 to 0.992	0.800 to 0.941			Assess the accuracy of using electronic health care data to identify patients with undiagnosed diabetes.	Ottawa Hospital Data Warehouse. Extracted discharge diagnoses codes (ICD), pharmacy order ,and peak serum glucose.	Phenotyping algorithm designed using diagnostic codes, pharmacy orders and serum glucose tests. Compared against manual chart review.	0
Kadhim-Saleh et. al	2013	Canada	Diabetes	Algorithm Development	Validate CPCSSN case definition	Primary Care	CPCSSN	1	0	0	1	0	0	1	0	0	ICD-codes, billing codes, medication	Chart Review	1	0.99	0.95	1		Assess the validity of electronic medical records–based diagnostic algorithms	CPCSSN; primary care EMR database. Data elements include Billing code, encounter diagnosis by ICD-9 codes, and medication.	Phenotyping algorithm based on billing data, laboratory test results, and medications to ascertain diagnoses. Performance compared against manual chart review.	1
Kagawa et. al	2017	Japan	Diabetes	Algorithm Development	Phenotyping framework using clinical expert knowledge and SVM ML approach for T2DM identification.	Inpatient	University of Tokyo Hospital, Inpatient EMR	1	0	0	1	0	0	1	1	0	Patients with T2DM related ICD-190 codes, treated with insulin or T2DM medications, 2) patents with random glucose ≥ 200 mg/dL 3) patients with HbA1c ≥ 6.5%	Chart Review	0.51 to 0.922	0.375 to 0.983			0.42 to 0.83	Develop phenotyping framework using both expert knowledge and a machine learning approach	University of Tokyo (UT) Hospital. Extracted diagnoses codes, medication, and laboratory data.	Phenotyping algorithm included T2DM related ICD10 codes, medication, HbA1c tests and glucose levels. Support vector machine employed for machine learning approach. Compared against the manual chart review standard.	0
Ke et. al	2020	China	Diabetes	Algorithm Development	Develop and validate algorithms using electronic health records (EHRs) to classify diabetes type against clinical assessment	Inpatient	Hong Kong Diabetes Surveillance Database	1	0	0	1	0	0	1	0	0	ICD code and prescription algorithm	Chart Review by endocrinologist	0.182 to 1.0	0.854 to 0.996	0.02 to 0.909	0.979 to 1.0		Develop phenotyping algorithm to classify diabetes type against clinical assessment	Hong Kong Diabetes Surveillance Database. Extracted laboratory tests (e.g. fasting plasma glucose), prescriptions (e.g. glucose-lowering medication prescription), and and hospital visits.	Phenotyping algorithm developed using diagnoses codes and other extracted data elements. Compared against the chart-review standard.	0
Kho et. al	2012	USA	Diabetes	Algorithm Development	Identify type 2 diabetes (T2D) cases and controls for a genome-wide association study	Inpatient	eMERGE network	1	0	1	1	0	0	1	0	0	ICD-9 codes, insulin receipt status, medication status, and plasma glucose and/or HbA1C values used for case definition.	Chart Review, external validation of algorithm			0.98 to 1.0			Identify and validate type 2 diabetes cases and controls for a GWAS	Five sites from eMERGE consortium. Requied data elements are diagnostic information, medications, laboratory tests. Unstructured cliical notes from three sites used.	Combination of diagnoses, medications, and laboratory results for phenotyping algorithm. Diagnoses code based on ICD codes. RxNorm used to define medications. Logical observations identifiers names and codes used to define lab tests. Phenotyping algorithm compared against manual chart review standard. Genome-wide association study conducted.	1
Kho et. al	2011	USA	Diabetes	Algorithm Development	Identifying and validating cases and controls of T2DM for genome-wide association study	Inpatient	eMERGE network	1	0	1	1	0	0	0	0	0	ICD-9 codes, insulin receipt status, medication status, and plasma glucose and/or HbA1C values used for case definition.	External validation: EMR data from 5 different hospital sites						Determine whether routine EMR data can be used for phenotypes for genomic research.	Five sites from eMERGE consortium. Requied data elements are diagnostic information, medications, laboratory tests. Unstructured cliical notes from three sites used.	Phenotyping algorithm developed using diagnosis codes, medications, and laboratory tests . Race/ethnicity, family history, exposure history (e.g. smoking) and environmental exposures also identified within clinicla notes. NLP applied on free-text clinical notes. Clinical charts(n=100) reviewed at each site. Performance metric calculated	1
Khokar et. al	2018	UK	Diabetes	Algorithm Development	Identify patients with diabetes in a comprehensive primary care electronic medical records	Primary Care	The Health Information Network	1	0	0	1	0	0	1	0	0	READ code, HbA1c, fasting glucose	Chart Review						Identify patients with diabetes in a comprehensive primary care electronic medical records	The Health Information Network. Extracted clinical, pharmacy, laboratory data.	Phenotyping involved three strategies; 1) based on diagnostic READ code, 2) based on lab data (HbA1c , fasting glucose, random blood glucose, Fasting Oral Glucose Tolerance Test), and 3) medications (one prescription for an OAD or insulin). Descriptive statistics done.	0
Klompas et. al	2013	USA	Diabetes	Algorithm Development	Created surveillance algorithms for T1DM and T2DM using structured EMR components	Primary Care	Atrius Health, primary and speciality care EMR (EPIC)	1	0	0	1	0	0	1	0	0	ADA laboratory diagnostic criteria (HbA1c, glucose levels), suggestive medication and ICD-9 code used. T1DM: ≥ 2 occasions of ICD-9 codes, current insulin prescription, no hypoglycemic prescriptions. T2DM: ≥ 2 ICD-9 occasions, prescription of oral hypoglycemic	Chart Review (n=210). Algorithm validated in EMR-based surveillance system, separate chart review (n=100)	0.65 to 1.0		0.88 to 0.96			Create surveillance algorithms to detect diabetes and differentiate T1D and T2D.	Atrius Health. Extracted diagnosis codes, laboratory test results, and medication prescriptions.	Surveillance algorithm for diabetes based upon American Diabetes Association definition. Once diabetes cohort established, began developing a straw man algorithm using extracted data to differentiate T1D and T2D. Compared the performance of algorithms against the chart review standard.	1
Kosowan et. al	2019	Canada	Diabetes	Algorithm Development	Develop and validate an electronic medical recordsebased case definition for pediatric diabetes in primary care.	Primary Care	Manitoba Primary Care Research Network	1	0	0	1	0	0	1	0	0	ICD-9 Billing and prescription, and labs (e.g. glycated hemoglobin)	Clinical registry at the Diabetes Education Resource for Children and Adolescents	0.485 to 0.969	1	1	1		Compose and validate an EMR-based definition for pediatric population.	Manitoba Primary Care Research Network, part of the Canadian Primary Care Sentinel Surveillance Network. Extracted diagnoses codes, billing, and prescription, laboratory, and problem lists.	Phenotyping: billing records, health conditions lists, prescription records and laboratory results. Gold-standard obtained from Diabetes Education Resource for Children and Adolescents registry.	1
Kudyakov et. al	2012	USA	Diabetes	Algorithm Development	Develop and validate algorithm for newly diagnosed T2DM using an EHR alone and an EHR matrixed with external administrative data	Primary Care	Baylor Health Care System	1	0	0	1	0	0	1	0	0	T2DM diagnosis from the problems table, first billing claim or visit record in the outpatient data	Chart Review			0.701 to 0.919	0.621		Develop an algorithm to identify a cohort of patients with newly diagnosed T2DM	Baylor Health Care System and Christiana Care Health System, ambulatory practice networks. Extracted demographics, visit history, problem lists with associated ICD-9 codes, medications, and clinical observations (primarily laboratory values and physiologic metrics such as blood pressure). Maximum glycosylated hemoglobin (HbA1c), fasting blood glucose, or random blood glucose values also extracted.	ICD 9 code diagnosis in the prblem list initially. Expanded to includeo ther criteria such as time, age requirement. Second step classification using external administrative data (billing claims or visit history logs). Performance of the algorithm comapred against a chart review cohort.	1
Lawrence et. al	2014	USA	Diabetes	Algorithm Development	Developing different algorithms for diabetes case identification	Inpatient and Outpatient	Kaiser Permanente, Integrated EMR (Epic)	1	0	1	1	0	0	1	0	0	Inpatient and outpatient diagnosis codes, labs, antidiabetic medications from EMR	Diabetes Registry	0.06 to 0.983	0.662 to 0.995	0.526 to 0.958	0.262 to 0.971	0.522 to 0.936	Explore the utility of different algorithms for diabetes case identification	Kaiser Permanente Southern California, SEARCH for Diabetes in Youth study. Extracted laboratory tests, including random (nonfasting) plasma glucose levels of 200 mg/dL or higher, fasting plasma glucose levels of 126 mg/dL or higher, glycated hemoglobin levels of 6.5%, pharmacy dispensing of antidiabetic medications (alpha glucosidase inhibitors, dipeptidyl peptidase-4 inhibitors, insulin, sulfony…	Tested multiple combination of algorithms for diabetes: ICD-9-CM codes for diabetes, prescriptions for antidiabetic medications (insulin and oral antihyperglycemic agents), and laboratory test results. Compared algorithm performance against the gold standard available from SEARCH study.	0
Lipscombe et. al	2018	Canada	Diabetes	Algorithm Development	Identify and validate optimal algorithms for diabetes cases within health care administrative databases	Primary Care	Electronic Medical Record Administrative data Linked Database	1	0	0	1	0	0	1	0	0	ICD-9, diabetes or one of its synonyms listed in the cumulative patient profile, haemoglobin A1c	EMRALD reference standard	0.367 to 0.936	0.918 to 0.998	0.585 to 0.985	0.928 to 0.992		Identify and validate optimal algorithms for diabetes cases	Canadian Chronic Disease Surveillance System, and Electronic Medical Record Administrative data Linked Database. Includes cumulative patient profile (problem list, past medical history, family history, risk factors, allergies, immunizations and current treatments), laboratory test results, prescriptions, specialist consultation letters, discharge summaries and diagnostic tests for all clinical en…	Compared the performance of ICD, hospital record claim, and prescription claim algorithm to physician-reviewed gold-standard profile from EMERALD. Time windows also considered.	0
Makam et. al	2013	USA	Diabetes	Algorithm Development	Develop and validate an automated-real time diabetes case-finding algorithm	Inpatient	Parkland Health & Hospital System, Inpatient EMR (Epic)	1	0	0	1	0	0	1	0	0	ADA criteria and additional data elements used to create a point-based algorithm; ICD-9, HbA1c, fasting glucose, random glucose, 2-hour OGTT, problem list or previous medical hx, diabetes medication, and the use of metformin	Not specified	0.97	0.9	0.9	0.96		Develop and validate an automated, real-time diabetes case-finding algorithm	Parkland Health & Hospital System.	Phenotying algorithm used a combination of diagnostic criteria from the American Diabetes Association. Stratified sample of 500 charts selected, multiple iteriation of model development and review occurred. Final algorithm incorporated diabetes medication, problem list and past medical history, and ICD-9 encounter diagnosis. Algorithm performance compared against another independent physician cha…	1
Moreno-lribas et. al	2017	Spain	Diabetes	Algorithm Development	Assess the validity of T2DM diagnosis in primary care EMR in Naverre, Spain	Primary Care	Navarra EPIC-InterAct, Primary care	1	0	0	1	0	0	1	0	0	ADA case definition: 1) symptoms (polyuria, polydipsia, unexplained weight loss), 2) casual plasma glucose concentration ≥ 200 mg/dL, 3) 2-H PG ≥ 200 mg/dL during OGTT. Criteria required repetition on different day if absence of unequivocal hyperglycemia with acute metabolic decompensation	Chart Review	0.982	0.993	0.922	0.998		Assess the validity of type 2 diabetes diagnosis in a primary care EHR database	Navarra EPIC-InterAct study. Extracted data on self-reported diabetes or use of diabetes medication in a follow-up survey carried out 3 years after recruitment, diabetes diagnosis in the hospital discharge databases, type 2 diabetes, type 1 diabetes diagnosis in primary care EHRs, prescription of antidiabetic drugs and cause-of-death register.	Phenotyping algorithm followed the criteria proposed by the American Diabetes Association. Compared against the chart review standard.	0
Nichols et. al	2012	USA	Diabetes	Algorithm Development	Identify diabetic patients using DataLink developed from SUPREME-DM project	Inpatient	SUPREME-DM Project, Inpatient EMR, 9 out of 11 sites using Epic EMR	1	0	0	1	0	0	0	0	0	Case definition algorithm uses following: medication, HbA1c, fasting plasma glucose, random plasma glucose, OGTT, inpatient discharge diagnosis (ICD-9), and outpatient visit diagnosis (ICD-9). For details, see Table 1 in Nichols et. al, 2012	Not specified, although 11 sites part of the project (external validation)						Identify the number of people with diabetes from a diabetes DataLink	SUPREME-DM (SUrveillance, PREvention, and ManagEment of Diabetes Mellitus) project. Project collected inpatient or outpatient diagnoses of diabetes, laboratory test diagnostic of diabetes, and pharmaceutical dispensings.	Algorithm constituted of various combinations of inpatient or outpatient diagnoses of diabetes, laboratory test diagnostic of diabetes, and pharmaceutical dispensings.	1
Nichols et. al	2015	USA	Diabetes	Epidemiology Analysis	Identify diabetes trends in SUPREME-DM	Inpatient	SUPREME-DM Project, Inpatient EMR, 9 out of 11 sites using Epic EMR	1	0	0	1	0	0	0	0	0	See nichols 2012	Not specified						Track trends in diabetes incidence and glucose and HbA1c testing	SUPREME-DM (SUrveillance, PREvention, and ManagEment of Diabetes Mellitus) project. Project collected inpatient or outpatient diagnoses of diabetes, laboratory test diagnostic of diabetes, and pharmaceutical dispensings.	Diagnoses from inpatient and ambulatory-care data, laboratory data, and pharmacy data. Strafied study cohort into multiple age groups and calculated diabetes incidence. Built a generalized linear model with a Poisson distribution for variable adjustment. Calculated lab testng proportion trends.	1
Owusu Adjah et. al	2017	UK	Diabetes	Algorithm Development	Comparing clinically guided selection algorithm to Multiple ML algorithms for identifying patients with T2DM	Primary Care	THIN, Primary care	1	0	0	1	0	0	0	1	0	1) READ code distinguishing T1DM and T2DM. 2) For unspecific codes: T2DM if oral ADD is taken ≥ 2 month, T1DM if age at first diagnosis ≤ 18 and insulin initiated within 1 year, T1DM if first diagnosis age > 18 years and insulin initiated within 3 months	Not specified	0.98 to 0.99	0.84 to 0.93			0.92 to 0.98	Compare clinically selection algorithms with machine learning methodologies to identify patients with type 2 diabetes mellitus	The Health Improvement Network. Contains demographic, clinical, laboratory, medications and event history data.	Phenotyping rule-based algorithm developed using READ codes, oral antidiabetic drug, and age. Data mined for most frequent medications, comorbidities, laboratory and anthropometric measurements using READ codes. Correlation based Feature Selection used for dimensionality reduction. Naive Bayes, support vector machine, logistic regression, multilayer perceptron, and J48 decision tree classificatio…	0
Pacheco et. al	2011	USA	Diabetes	Algorithm Development	Maintaining up-to-date problem list of current and active diagnoses	Inpatient	NorthWestern EDW, including Inpatient EMR, part of eMERGE network	1	0	1	1	0	0	1	0	0	ICD-9 codes, insulin receipt status, medication status, and plasma glucose and/or HbA1C values used for case definition	Chart Review, algorithm also externally validated at other eMERGE sites						Provide an overview of the eMERGE T2D algorithm and methods used for validation	Nortwestern University. Externally validated at Marshfield Clinic and Vanderbilt University.	Algorithm based on rule-based decision tree that constitutes ICD9 codes, medication orders, and laboratory results. Algorithm performance compared against physician review.	1
Pantalone et. al	2018	USA	Diabetes	Epidemiology Analysis	Diabetes Complications Severity Index score evaluated over 11 year cohort	Inpatient	Cleveland Clinic	1	0	0	1	0	0	0	0	0	International Classification of Diseases code and a T2D medication; a T2D code and abnormal glucose	Not specified						Assess the longitudinal accumulation of diabetes-related complications and the effect of glycemic control on the Diabetes Complications Severity Index	Cleveland Clinic. See kho et. al for extracted data elements.	Modified eMERGE algorithm developed by Kho et al. DCSI score was calculated using ICD-9 codes and creatinine values. Rate of developing comorbidites calculated. Comorbidity also identified by ICD codes in problem list, past medical history, inpatient diagnoses, and encounter diagnoses. HbA1c groups stratified into three groups and Cox proportional models developed to assess relationship between D…	0
Paul et. al	2016	USA	Diabetes	Algorithm Development	Severity Index (DCSI) scores	Inpatient and Outpatient	GE Centricity, Integrated EMR (Inpatient + Primary)	1	0	0	1	0	0	0	0	0	ICD-9 codes and at least two diabetic medication prescription within 6 months	Not specified						evaluate weight gain 2 years of insulin treatment among T2DM patients.	General Electronic Centricity Electronic Medical Records. Extracted medication (antidiabetes drugs, antihypertensive and cardioprotective medications), demographics ( age, sex, ethnicity), body weight, BMI and blood pressure at the time of diagnosis	T2DM identification: ICD codes and at least two prescriptions for any antidiabetes drugs within 6 months of diagnosis of T2DM. Missing data imputed using a multiple imputation technique. Multivariate regression and factorial regression models fitted.	0
Richesson et. al	2013	USA	Diabetes	Algorithm Development	Compare and yield characteristics of diabetes cohort from various algorithms	Inpatient	Duke University Health System, Inpatient EMR	1	0	0	1	0	0	0	0	0	Took algorithms from eMERGE, SUPREME-DM, CMS CCW, DDC, A1C registry, ICD-9, and diabetes-associated medication and applied it to Duke data	Study itself is an external validation						Compares the yield and characteristics of diabetes cohorts	Duke University Health System. Diagnoses codes, medication, and laboratory test results extracted.	Seven diabetes phenotype definitions tested: ICD-9-CM 250.xx, CMS CCW (based on expanded ICD code), NYC A1c Registry (HbA1c), Diabetes-associated medications, DDC, SUPREME-DM, eMERGE.	1
Ritchie et. al	2010	USA	Diabetes	Algorithm Development	Atrial Filibration, Crohn Disease, Multiple Scelerosis, rheumatoid arthiritis, and type 2 diabetes	Inpatient	Vanderbilt University (Synthetic Derivative), Inpatient EMR	1	0	0	1	0	0	1	0	0	Any record of ICD-9 code, and a non-insulin hypoglycemic medication. Billing codes, patient encounters, labs, and NLP on unstructured components (medications, electrocardiograms, or past med hx)	Chart Review (n=100) for each disease			0.97 to 1.0			Detect known genotype-phenotype associations using EMR-linked DNA biorepository.	BioVU and Synthetic Derivative.	Cases selected via disease-specific combinations of billing codes, patient encounters, laboratory data, and natural language processing on clinical narratives. Algorithm performance compared against the chart review standard. Genome-wide association studies carried out afterwards.	0
Rodgers et. al	2017	UK	Diabetes	Prediction Modelling	Diabetes disease progression and treatment stratification tracked in the study	Primary Care	CPRD, Primary care	1	0	0	1	0	0	0	0	0	Date of diabetes diagnosis: earlier of date of first prescription for non-insulin diabetes therapy, first HbA1c result > 47.5 mmol/mol (6.5%), first diabetes diagnostic medical code	Not specified						Inform models of disease progression and stratification of treatment.	Clinical Practice Research Datalink. Contains demographics (age, sex and so on), medical symptoms and diagnoses, biochemistry results, prescribing information, and lifestyle factors such as smoking and alcohol consumption.	Diabetes was defined as the earlier of date of first prescription for a non-insulin diabetes therapy, first HbA1c result >47.5 mmol/mol (6.5%) or first diabetes diagnostic medical code. Blood test used as predictors of response and for determining patient response to treatment. Medication possession ratio calculated as a measure of adherence.	1
Schroeder et. al	2018	USA	Diabetes	Algorithm Development	Compare PPV for T1D using published algorithm to simple requirement on having diagnosis code	Inpatient	Kaier Permanente, Inpatient EMR	1	0	0	1	0	0	1	0	0	Algorithm developed by Klompas et. al	Chart Review			0.951 to 0.946			Determine the positive predictive value for identifying type 1 diabetes in adults using a published algorithm	Kaiser Permanente Colorado. Extracted diagnosis codes, medication dispensings, and laboratory results	Algorithm by Klompas et. al. Algorithm included ICD-9 diagnosis codes, age, body mass index, laboratory test results and medications.	0
Schulz et. al	2011	Germany	Diabetes	Algorithm Development	Develop a text classification system which scans discharge summaries for drug names.	Inpatient	UMCF	1	0	0	0	1	0	0	0	0	NLP algorithm for identifying drug/medication	ICD-code	0.36 to 0.70		0.14 to 0.79			Employ a simple text mining approach to predict missing codes.	Inpatient discharge summaries from UMCF.	Rule base algorithm was built relating drug names with their indication. Match rule used to classify disease stats based on annotation.	0
Sharma et. al	2016	UK	Diabetes	Algorithm Development	Develop a method to identify individuals with T1DM and T2DM using UK primary care electronic health records	Primary Care	The Health Improvement Network primary care database	1	0	0	1	0	0	1	0	0	READ diagnosis code, prescription	Chart Review						Develop method to identify individuals with T1DM and T2DM	The Health Improvement Network primary care database.	First algorithm uses READ codes, drug codes, and clinical test results. Second algorithm combines diagnostic codes, prescribed medication, age at diagnosis, and whether the case was incident or prevalent	0
Song et. al	2018	USA	Diabetes	Algorithm Development	Use whole genome association models to evaluate different EHR and administrative data-based phenotyping methods	Inpatient	Partners Biobank	1	0	0	1	0	0	1	0	1	ICD code, problem list, and NLP	Only problem list phenotype reviewed by physicians					0.529 to 0.578	Develop ensemble feature selection approach to identify a robust set of discriminant factors for diabetic kidney disease	Healthcare Enterprise Repository for Ontological Narration. 15 types of clinical observations from HERON extracted including alerts diagnoses, demographics, history, lab tests, medication, reports, visit details	surveillance, prevention, and management of diabetes mellitus definition adopted. DNN, GBM, LASSO and ElastNet models assessed for feature ranking and ensemble.	0
Spratt et. al	2017	USA	Diabetes	Algorithm Development	Assess the sensitivity and specificity of 8 electronic health record (EHR)-based phenotypes for diabetes mellitus against gold-standard American Diabetes Association (ADA) diagnostic criteria	Inpatient	Duke Health System Enterprise Data Warehouse	1	0	0	1	0	0	1	0	0	7 EHR phenotypes for diabetes compared against physician reviewed ADA criteria	Chart Review	0.62 to 0.94	0.95 to 0.99				Assess the sensitivity and specificity of 8 EHR-based phenotypes for diabetes mellitus against gold-standard American Diabetes Association diagnostic criteria	Duke Health System Enterprise Data Warehouse.	Eight diabetes phenotype definitions tested: ICD-9-CM 250.xx, CMS CCW (based on expanded ICD code), NYC A1c Registry (HbA1c), Diabetes-associated medications, DDC, SUPREME-DM, eMERGE, a combination of abnormal A1c and PBM. Compared against the chart review standard done based on ADA diagnostic critera.	1
Teltsch et. al	2019	USA	Diabetes	Algorithm Development	Develop and validate algorithms to classify diabetes type in newly diagnosed pediatric patients with DM	Inpatient and Outpatient	United States Department of Defense health system	1	0	0	1	0	0	1	0	0	ICD-code, and labs	Chart Review	0.510 to 0.969	0.863 to 0.970	0.726 to 0.900	0.839 to 0.987		Develop and validate algorithms to classify diabetes type among pediatric patients.	United States Department of Defense health system. Extracted demographics, laboratory, diagnostic codes, and medications.	Initial patient cohort selection criteria included: 2 DM codes within one year, hospitalization with DM diagnosis code, and one DM code and DM treatment. Developed claims and EMR-data based phenotyping algoritm. Previously published algorithm by Klompas et. al, Lawrence et. al, and Zhong et. al consulted. Algorithm compared against chart review standard. Logistic regression with forward selection…	0
Tu et. al	2011	Canada	Diabetes	Algorithm Development	Identify diabetes using structured data contained within an EMR.	Primary Care	Practices Solutions EMR	1	0	0	1	0	0	1	0	0	Labs and prescription	Chart Review	0.195 to 0.909	0.973 to 1.0	0.745 to 1.0	0.935 to 0.990		Determine if diabetics could be accurately using structured EMR.	Canadian Cardiovascular Outcomes Research Team, Practice Solutions EMR. Extracted data elements are laboratory data (fasting blood sugar, random blood sugar, HbA1c), prescription data (insulin or an oral hypoglycemic), and the Ontario Diabetes Database.	Combination of ICD codes, laboraory, and prescription data tested. Performance compared against the chart review standard.	0
Upadhyaya et. al	2017	USA	Diabetes	Algorithm Development	Develop and validate a phenotyping algorithm for the identification of patients with type 1 and type 2 diabetes mellitus. Compare against existing algorithms	Inpatient	Mayo Clinic	1	0	0	1	0	0	1	0	0	ICD 9, medication, and lab, positve mention in the clinical narratives	Chart Review	0.99	0.99	0.99	0.99		Develop and validate phenotyping algorithm for identifying type 1 and type 2 diabetes mellitus	Mayo Clinic. Captured demographic and medical history (including free-text format).	Developed a rule-based algorithm that incorportes ICD-9, outpatient prescription information, laboratory values, and positive annotation of DM in patients’ clinical notes. Algorithm performance compared against the chart review standard.	0
Wei et. al	2016	USA	Diabetes	Algorithm Development	Phenotyping performance assessed for 10 diseases: AF, Alzheimer’s, breast cancer, gout, HIV, multiple sclerosis, Parkinson’s disease, rheumatoid arthiritis, T1DM and T2DM	Inpatient	Vanderbilt (Synthetic Derivative), Inpatient EMR	1	0	0	1	1	0	1	0	1	1) ICD-9 only, 2) primary clinical notes only, 3) medication only, 4) ICD-9 and primary notes, 5) ICD-9 and medication, 6) Primary notes and medication, 7) ICD-9, primary notes, and medication	Chart Review (n=175)	0.708 to 0.943	0.665 to 0.969				Evaluate the phenotyping performance of diagnosis codes, primary notes, and specific medications.	Vanderbilt University Medical Center Synthetic Derivative. Extracted data elements: diagnostic and procedural codes, problem lists, admission notes, progress reports, consult notes, discharge summaries, or history and physical examinations.	medications defined by MEDication Indication (MEDI) used to identify specific medications associated with diseases. Compared following phenotypes: ICD-9 only, primary clinical notes only, medications only, ICD-9 and primary notes, ICD-9 and medications, primary notes and medications, ICD-9, primary notes, and medications	1
Wei et. al	2012	USA	Diabetes	Algorithm Development	Combining NLP, ML, and ontology for automatic diabetic patient identification	Inpatient	Mayo Clinic, eMERGE network, inpatient EMR	1	0	0	1	1	0	0	1	1	NLP utilized on unstructured clinical notes and linked to SNOWMED. Applied SVM algorithm	Case definition validated across multiple eMERGE sites	0.02 to 0.90	0.29 to 90				Develop high throughput clinical phenotyping algorithms for identifying subjects suitable for genotype- and phenotype-associated studies.	Rochester Epidemiology Project. Olmsted Medical Center and Mayo Clinic EMR data extracted. Extracted elements are ICD-9-CM codes, laboratory data, prescription, and medication data.	ICD diagnostic code, medication (e.g. insulin), and labroatory data used to create a decision-tree algorithm. Algorithm performance calculated.	1
Wiese et. al	2019	USA	Diabetes	Algorithm Development	Adapted existing computable phenotypes (CP) for for diabetes on a retrospective cohort	Inpatient and Outpatient	PCORnet	1	0	0	1	0	0	1	0	0	diagnoses, medication use and HbA1c values	Chart Review						Identify and validate a retrospective cohort of patients with type 2 diabetes	National Patient-Centered Clinical Research Network. Available data are clinical, billing, pharmacy prescription and laboratory information	adapted existing computable phenotypes: 1) Coded T2DM diagnosis (ICD-9/ICD-10) and an antidiabetic prescription, 2) diagnosis and glycosylated hemoglobin (HbA1c) 6.5%, or 3) an antidiabetic prescription and HbA1c. Compared algorithm performance against chart review standards.	1
Williams et. al	2020	USA	Diabetes	Prediction Modelling	Build prediction model for HHF in type 2 diabetes mellitus (T2DM)	Inpatient	electronic medical record (EMR) data warehouse	1	0	0	1	0	0	0	0	0	ICD-9 and antidiabetic drug	Not specified						Develop a prediction model for HHF in type 2 diabetes mellitus patients	Single integrated healthcare delivery system. Extracted data on historical diagnoses, procedures, CV-related symptoms using CPT, vital signs and laboratory tests	Cox regression employed to identify HF predictors. Cumulative incidence rates calculated via Kaplan-Meier method.	1
Williamson et. al	2014	Canada	Diabetes	Clinical Decision Support	Case definitions for 8 diseases developed, including hypertension, diabetes, COPD, and dementia	Primary Care	CPCSSCN, Primary Care	1	0	0	1	0	0	1	0	0	ICD-9 codes, numeric, and textual data. EMR components: problem, encounter diagnosis, billing, lab, and medications	Chart Review (n=2,200)	0.956	0.971	0.87	0.991		Evelop and validate case definitions and case-finding algorithms	Canadian Primary Care Sentinel Surveillance Networks from British Columbia, Alberta, Ontario, Nova Scotia, and Newfoundland. Extracted data elements: problem and encounter diagnoses, billing, laboratory test results, and prescribed medications	Phenotyping algorithm consisted of ICD-9 codes, billing, laboratory test results, and prescribed medications. Phenotyping algorithm compared against the chart review standard.	0
Wysham et. al	2019	USA	Diabetes	Algorithm Development	Assess glycemic control, weight loss, and durability for patients on canagliflozin and sitagliptin	Inpatient	IQVIA EMR, Inpatient	1	0	0	1	0	0	0	0	0	≥ 1 ICD-9 diagnosis, on CANA or SITA, ≥ 1 HbA1c records available	Not specified						Assess glycemic control, weight loss, and durability of glycemic control in patients initiated on canagliflozin (CANA) versus sitagliptin (SITA).	IQVIA™Real-World Data Electronic Medical Records. Extracted patient demographics (e.g., age, gender), laboratory test results, vital signs, medication orders (e.g., National Drug Codes), and diagnoses	Cohort selection: based on presence of ICD code and initiated on SITA or CANA. Patients followed until outcome reached: HbA1c over time, time-to reach HbA1c below specific thresholds, time-to-weight loss, time to a prescription for a new AHA, time-to-failure to maintain HbA1c below threshold, and the composite outcome of time-to-failure to maintain HbA1c below threshold or to a prescription for a…	1
Yang et. al	2020	China	Diabetes	Epidemiology Analysis	Investigate the prevalence, trends, and major risk factors of type 2 diabetes mellitu	Inpatient	19 specialized psychiatric hospitals	1	0	0	0	0	0	0	0	0	ICD-10	Not specified						Investigate the prevalence, trends, and major risk factors of type 2 diabetes mellitus (	Beijing Municipal Commission of Health and Family Planning Information Center. Extracted demographics (age, sex, gender,marital status) discharge diagnoses, psychiatric diseases, and comorbidties. Also extracted antipsychotic medication use.	Proportions calculated. Multivariate logistic regression methods used to assess for predictor relationship with T2DM.	0
Yue et. al	2020	China	Diabetes	Epidemiology Analysis	Assess associated utilization of medical resources and medical costs in insulin-treated patients with diabetes	Inpatient	4 Tertiary hospitals	1	0	0	0	0	0	0	0	0	ICD-10	Not specified						Assess incidence of hypoglycemia and the associated utilization of medical resources and medical costs in insulin-treated patients among diabetic patients.	4 tertiary hospitals in Beijing, Henan, and Guangzhou.	Diabetes identified with ICD code. Incidence calculated. Medical costs imputed. One-to-one propensity score matching used while conducting the comparisons of medical resource use and medical costs.	0
Zheng et. al	2016	USA	Diabetes	Algorithm Development	Developed web-based case finding algorithm.	Inpatient and Outpatient	Maine Health Information Exchange, Inpatient and Ambulatory	1	0	0	1	1	0	1	1	1	DM noted as primary or secondary diagnosis using ICD-9 in records. Then developed NLP algorithms using this cohort	Algorithm subsequently integrated HIE database and validated prospectively	0.62 to 0.68	0.985 to 0.994	0.901 to 0.954	0.929 to 0.939		Develop and test a Web-based diabetes case finding algorithm	HIE dataset administered by HealthInfoNet. Extracted structured (diagnoses codes) and unstructured narrative clinical notes.	Diagnoses code algorithm: presence of ICD-code for DM (249.xx, 250.xx). Developed a NLP system to process clinical narratives. Mapped to SNOMED CT clinical terminologies. Antidiabetic medications identified from the Unified Medical Language System database. Final algorithm combined diagnoses codes with processed notes. Compared against chart-review standard for performance calculation.	0
Zheng et. al	2017	China	Diabetes	Algorithm Development	Develop semi-automated framework based on ML	Inpatient	District Bureau of Health in Shanghai, 10 Inpatient EMR systems repository	1	0	0	1	1	0	1	1	1	Clinical: two of the 1) abnormal labs (glucose ≥ 110 mg/dl or HbA1c ≥ 6.0%, 2) diabetic medication, 3) diabetic diagnosis. ML algorithms (Naïve Bayes, random forest, support vector machine, and LR)	Chart Review (n=300)	0.87 to 1.0	0.81 to 0.99	0.70 to 0.98			Develop a semi automated framework based on machine learning for identifying cases and controls for diabetes.	District Bureau of Health in Changning, Shanghai. Extracted laboratory tests, medication, and diagnoses.	Patient cohort selected based on diabetes related diagnosis, diabetes related medication and diabetic laboratory test. Designed k-Nearest-Neighbors, Naïve Bayes, Decision Tree, Random Forest, Support Vector Machine and Logistic Regression classification algorithms.	0
Zhong et. al	2014	USA	Diabetes	Algorithm Development	identify algorithms with high performance for classifying youth with diabetes	Inpatient	Carolina Data Warehouse for Health	1	0	0	1	0	0	1	0	0	billing data, patient problem lists, laboratory test results and diabetes related medications	Chart Review	0.374 to 1.0	0.987 to 0.999	0.417 to 0.990			Develop an efficient surveillance approach for childhood diabetes.	Medical University of South Carolina and the University of North Carolina Health Care System.	Algorithm considered: elevated HbA1c, elevated blood glucose, diabetes-related billing codes, patient problem list, and outpatient anti-diabetic medications. Desgined CART algorithm. Algorithm performance compared against chart-review standard.	0
Zhong et. al	2016	USA	Diabetes	Algorithm Development	Developing surveillance approach for childhood diabetes	Inpatient	Medical University South Carolina, and University of North Carolina Health Care System, inpatient EMR	1	0	0	1	0	0	1	0	0	Presumptive diabetes identified using: HbA1c, random blood glucose, problem list, billing data, outpatient anti-diabetes medication and other hypoglycemic controls	Chart Review	0.398 to 0.990	90.344 to 0.992	0.211 to 0.993			Identify algorithms with high performance to identify diabetes cases and classify type in youth.	University of North Carolina Health Care System. Extracted demographics, outpatient medication lists, clinic, procedure, and hospitalization notes, patient problem lists, and laboratory test results.	Phenotyping algorithm: 1) HbA1c 6.0% or 2) 2 random blood glucose 200mg/dL on different days or 1 fasting blood glucose 126mg/dL, 3) 1 patient problem list diabetes-related ICD-9-CM codes, 4) 1 billing data diabetes-related ICD-9-CM codes, 5) 1 diabetes related medications. Performance calculated against chart-review standard.	0

[truncated: 5 more sheets: Diabetes with C, Renal, Mild Liver, Moderate Liver, HIV]
